# Supplementary material for: Unveiling histotype-specific biomarkers in ovarian carcinoma using proteomics
Source: Mol Ther Oncol. 2025 Jul 16;33(3):201019. doi: 10.1016/j.omton.2025.201019 (PMC12328698; doi:10.1016/j.omton.2025.201019)
Supplement: Data S1. Tables S2–S4 and S6–S11 [file mmc2.xlsx]

## Sheet: Table of content
Supplemental Data Tables
Table S2 All unique identified protein accession Ids for searching raw mass spectrometry data with directDIA in Spectronaut along with metadata for all samples
Table S3 Results from differential abundance analysis after filtering for proteins significantly upregulated (FDR < 0.05, FC > 1.5) and downregulated (FDR < 0.05, FC < -1.5) for all histotypes
Table S4 Results from differential abundance analysis after filtering for proteins significantly upregulated (FDR < 0.05, FC > 1.5) and downregulated (FDR < 0.05, FC < -1.5) for all pairwise comparisons
Table S6 Significantly enriched (FDR < 0.20) biological processes for the full proteome and for cancer hallmark pathways in gene set enrichment analysis
Table S7 Significantly enriched (FDR < 0.05) biological processes based on DAPs for respective histotype in a GOEA and number of ocurrences of DAPs
Table S8 Metadata for survival analysis
Table S9 All proteins significantly (p < 0.05) associated with either high risk (HR > 1) or low risk (HR < 1) of death form univariate cox regression
Table S10 Significant proteins from univariate cox regression (p < 0.05) that had significant log-rank p-value (p <0.05) in both OS and DSS
Table S11 Significant (FDR < 0.05) proteins for multivariate cox regression for log-rank significant (p < 0.05) adjusted for LASSO-selected covariates as well as bootstrap validation of survival models

## Sheet: Table S2
Table S2 All unique identified protein accession Ids for searching raw mass spectrometry data with directDIA in Spectronaut along with metadata for all samples
Before filtering for at least 70% measured abundance in at least one histotype			After filtering for at least 70% measured abundance in at least one histotype				Metadata
Protein accession	Protein	Protein description	Protein accession	Protein	Protein description		Sample	Histotype/tissue
A0A024RBG1	NUDT4B	Diphosphoinositol polyphosphate phosphohydrolase NUDT4B	A0A024RBG1	NUDT4B	Diphosphoinositol polyphosphate phosphohydrolase NUDT4B		[1] EC_II_m_2.PG.Quantity	EC
A0A075B6H7	IGKV3-7	Probable non-functional immunoglobulin kappa variable 3-7	A0A075B6H9	IGLV4-69	Immunoglobulin lambda variable 4-69		[2] MC_I_m_1.PG.Quantity	MC
A0A075B6H9	IGLV4-69	Immunoglobulin lambda variable 4-69	A0A075B6I0	IGLV8-61	Immunoglobulin lambda variable 8-61		[3] HGSC_II_m_2.PG.Quantity	HGSC
A0A075B6I0	IGLV8-61	Immunoglobulin lambda variable 8-61	A0A075B6I1	IGLV4-60	Immunoglobulin lambda variable 4-60		[4] HGSC_III_p_1.PG.Quantity	HGSC
A0A075B6I1	IGLV4-60	Immunoglobulin lambda variable 4-60	A0A075B6I4	IGLV10-54	Immunoglobulin lambda variable 10-54		[5] HGSC_III_m_3.PG.Quantity	HGSC
A0A075B6I4	IGLV10-54	Immunoglobulin lambda variable 10-54	A0A075B6J1	IGLV5-37	Immunoglobulin lambda variable 5-37		[6] HGSC_III_m_3.PG.Quantity	HGSC
A0A075B6I9	IGLV7-46	Immunoglobulin lambda variable 7-46	A0A075B6J9	IGLV2-18	Immunoglobulin lambda variable 2-18		[7] EC_I_m_3.PG.Quantity	EC
A0A075B6J1	IGLV5-37	Immunoglobulin lambda variable 5-37	A0A075B6K4	IGLV3-10	Immunoglobulin lambda variable 3-10		[8] BL_S_3.PG.Quantity	SBL
A0A075B6J2	IGLV2-33	Probable non-functional immunoglobulin lambda variable 2-33	A0A075B6K5	IGLV3-9	Immunoglobulin lambda variable 3-9		[9] HGSC_I_m_2.PG.Quantity	HGSC
A0A075B6J9	IGLV2-18	Immunoglobulin lambda variable 2-18	A0A075B6P5;P01615	IGKV2-28;IGKV2D-28	Immunoglobulin kappa variable 2-28;Immunoglobulin kappa variable 2D-28		[10] BL_S_4.PG.Quantity	SBL
A0A075B6K0	IGLV3-16	Immunoglobulin lambda variable 3-16	A0A075B6Q5	IGHV3-64	Immunoglobulin heavy variable 3-64		[11] CCC_III_p_4.PG.Quantity	CCC
A0A075B6K2	IGLV3-12	Immunoglobulin lambda variable 3-12	A0A075B6R2	IGHV4-4	Immunoglobulin heavy variable 4-4		[12] HGSC_III_m_2.PG.Quantity	HGSC
A0A075B6K4	IGLV3-10	Immunoglobulin lambda variable 3-10	A0A075B6R9;A0A0C4DH68	IGKV2D-24;IGKV2-24	Probable non-functional immunoglobulin kappa variable 2D-24;Immunoglobulin kappa variable 2-24		[13] B_S_0.PG.Quantity	SB
A0A075B6K5	IGLV3-9	Immunoglobulin lambda variable 3-9	A0A075B6S5	IGKV1-27	Immunoglobulin kappa variable 1-27		[14] EC_I_m_3.PG.Quantity	EC
A0A075B6K6	IGLV4-3	Immunoglobulin lambda variable 4-3	A0A075B6S9;P0DSN7	IGKV1-37;IGKV1D-37	Probable non-functional immunoglobulinn kappa variable 1-37;Probable non-functional immunoglobulinn kappa variable 1D-37		[15] CCC_III_m_3.PG.Quantity	CCC
A0A075B6P5;P01615	IGKV2-28;IGKV2D-28	Immunoglobulin kappa variable 2-28;Immunoglobulin kappa variable 2D-28	A0A087WSX0	IGLV5-45	Immunoglobulin lambda variable 5-45		[16] MC_III_m_1.PG.Quantity	MC
A0A075B6Q5	IGHV3-64	Immunoglobulin heavy variable 3-64	A0A087WSY6	IGKV3D-15	Immunoglobulin kappa variable 3D-15		[17] LD-EC_HGSC_III_p_1.PG.Quantity	HGSC
A0A075B6R2	IGHV4-4	Immunoglobulin heavy variable 4-4	A0A087WSZ0	IGKV1D-8	Immunoglobulin kappa variable 1D-8		[18] CCC_III_m_1.PG.Quantity	CCC
A0A075B6R9;A0A0C4DH68	IGKV2D-24;IGKV2-24	Probable non-functional immunoglobulin kappa variable 2D-24;Immunoglobulin kappa variable 2-24	A0A087WW87;P01614	IGKV2-40;IGKV2D-40	Immunoglobulin kappa variable 2-40;Immunoglobulin kappa variable 2D-40		[19] HGSC_IV_m_1.PG.Quantity	HGSC
A0A075B6S2	IGKV2D-29	Immunoglobulin kappa variable 2D-29	A0A087X1C5;P10635	CYP2D7;CYP2D6	Putative cytochrome P450 2D7;Cytochrome P450 2D6		[20] EC_IV_m_2.PG.Quantity	EC
A0A075B6S5	IGKV1-27	Immunoglobulin kappa variable 1-27	A0A0A0MS14	IGHV1-45	Immunoglobulin heavy variable 1-45		[21] CCC_III_m_1.PG.Quantity	CCC
A0A075B6S9;P0DSN7	IGKV1-37;IGKV1D-37	Probable non-functional immunoglobulinn kappa variable 1-37;Probable non-functional immunoglobulinn kappa variable 1D-37	A0A0A0MS15	IGHV3-49	Immunoglobulin heavy variable 3-49		[22] EC_III_p_3.PG.Quantity	EC
A0A075B6T8	TRAV9-1	T cell receptor alpha variable 9-1	A0A0B4J1U3	IGLV1-36	Immunoglobulin lambda variable 1-36		[23] B_M_0.PG.Quantity	MB
A0A075B6W5	TRAV23DV6	T cell receptor alpha variable 23/delta variable 6	A0A0B4J1U7	IGHV6-1	Immunoglobulin heavy variable 6-1		[24] HGSC_III_p_2.PG.Quantity	HGSC
A0A075B767;A0A0B4J2A2;Q9Y536	PPIAL4H;PPIAL4C;PPIAL4A	Peptidyl-prolyl cis-trans isomerase A-like 4H;Peptidyl-prolyl cis-trans isomerase A-like 4C;Peptidyl-prolyl cis-trans isomerase A-like 4A	A0A0B4J1V0	IGHV3-15	Immunoglobulin heavy variable 3-15		[25] HGSC_I_m_3.PG.Quantity	HGSC
A0A087WSX0	IGLV5-45	Immunoglobulin lambda variable 5-45	A0A0B4J1V2	IGHV2-26	Immunoglobulin heavy variable 2-26		[26] HGSC_III_m_2.PG.Quantity	HGSC
A0A087WSY4	IGHV4-30-2	Immunoglobulin heavy variable 4-30-2	A0A0B4J1V6	IGHV3-73	Immunoglobulin heavy variable 3-73		[27] HGSC_III_m_3.PG.Quantity	HGSC
A0A087WSY6	IGKV3D-15	Immunoglobulin kappa variable 3D-15	A0A0B4J1X5	IGHV3-74	Immunoglobulin heavy variable 3-74		[28] LD-EC_HGSC_III_m_3.PG.Quantity	HGSC
A0A087WSZ0	IGKV1D-8	Immunoglobulin kappa variable 1D-8	A0A0B4J1X8	IGHV3-43	Immunoglobulin heavy variable 3-43		[29] HGSC_III_p_2.PG.Quantity	HGSC
A0A087WUV0	ZNF892	Zinc finger protein 892	A0A0B4J1Y8	IGLV9-49	Immunoglobulin lambda variable 9-49		[30] EC_I_m_2.PG.Quantity	EC
A0A087WW87;P01614	IGKV2-40;IGKV2D-40	Immunoglobulin kappa variable 2-40;Immunoglobulin kappa variable 2D-40	A0A0B4J1Y9	IGHV3-72	Immunoglobulin heavy variable 3-72		[32] BL_S_1.PG.Quantity	SBL
A0A087WXM9	MEIKIN	Meiosis-specific kinetochore protein	A0A0B4J2D9;P0DP09	IGKV1D-13;IGKV1-13	Immunoglobulin kappa variable 1D-13;Immunoglobulin kappa variable 1-13		[33] HGSC_III_p_1.PG.Quantity	HGSC
A0A087X1C5;P10635	CYP2D7;CYP2D6	Putative cytochrome P450 2D7;Cytochrome P450 2D6	A0A0B4J2F0	PIGBOS1	Protein PIGBOS1		[34] CCC_I_m_2.PG.Quantity	CCC
A0A096LP01	SMIM26	Small integral membrane protein 26	A0A0B4J2H0	IGHV1-69D	Immunoglobulin heavy variable 1-69D		[35] HGSC_III_m_2.PG.Quantity	HGSC
A0A096LP49	CCDC187	Coiled-coil domain-containing protein 187	A0A0C4DH24	IGKV6-21	Immunoglobulin kappa variable 6-21		[36] HGSC_III_p_2.PG.Quantity	HGSC
A0A0A0MRZ9	IGLV5-52	Immunoglobulin lambda variable 5-52	A0A0C4DH25	IGKV3D-20	Immunoglobulin kappa variable 3D-20		[37] BL_M_1.PG.Quantity	MBL
A0A0A0MS14	IGHV1-45	Immunoglobulin heavy variable 1-45	A0A0C4DH29	IGHV1-3	Immunoglobulin heavy variable 1-3		[38] BL_S_3.PG.Quantity	SBL
A0A0A0MS15	IGHV3-49	Immunoglobulin heavy variable 3-49	A0A0C4DH31	IGHV1-18	Immunoglobulin heavy variable 1-18		[39] CCC_II_m_1.PG.Quantity	CCC
A0A0A0MT36	IGKV6D-21	Immunoglobulin kappa variable 6D-21	A0A0C4DH33	IGHV1-24	Immunoglobulin heavy variable 1-24		[40] HGSC_I_m_3.PG.Quantity	HGSC
A0A0A0MT89	IGKJ1	Immunoglobulin kappa joining 1	A0A0C4DH34	IGHV4-28	Immunoglobulin heavy variable 4-28		[41] EC_III_p_4.PG.Quantity	EC
A0A0A6YYC5	TRAV14DV4	T cell receptor alpha variable 14/delta variable 4	A0A0C4DH35	IGHV3-35	Probable non-functional immunoglobulin heavy variable 3-35		[42] LD-EC_HGSC_III_m_4.PG.Quantity	HGSC
A0A0B4J1U3	IGLV1-36	Immunoglobulin lambda variable 1-36	A0A0C4DH36	IGHV3-38	Probable non-functional immunoglobulin heavy variable 3-38		[43] HGSC_III_m_4.PG.Quantity	HGSC
A0A0B4J1U7	IGHV6-1	Immunoglobulin heavy variable 6-1	A0A0C4DH38	IGHV5-51	Immunoglobulin heavy variable 5-51		[44] LGSC_III_m_2.PG.Quantity	LGSC
A0A0B4J1V0	IGHV3-15	Immunoglobulin heavy variable 3-15	A0A0C4DH39	IGHV1-58	Immunoglobulin heavy variable 1-58		[45] CCC_III_m_2.PG.Quantity	CCC
A0A0B4J1V1	IGHV3-21	Immunoglobulin heavy variable 3-21	A0A0C4DH67	IGKV1-8	Immunoglobulin kappa variable 1-8		[46] HGSC_III_p_4.PG.Quantity	HGSC
A0A0B4J1V2	IGHV2-26	Immunoglobulin heavy variable 2-26	A0A0C4DH73;P01611	IGKV1-12;IGKV1D-12	Immunoglobulin kappa variable 1-12;Immunoglobulin kappa variable 1D-12		[47] MC_III_m_1.PG.Quantity	MC
A0A0B4J1V6	IGHV3-73	Immunoglobulin heavy variable 3-73	A0A0J9YX35	IGHV3-64D	Immunoglobulin heavy variable 3-64D		[48] CCC_III_m_1.PG.Quantity	CCC
A0A0B4J1X5	IGHV3-74	Immunoglobulin heavy variable 3-74	A0A0J9YXQ4	PNMA6E	Paraneoplastic antigen Ma6E		[49] HGSC_II_m_2.PG.Quantity	HGSC
A0A0B4J1X8	IGHV3-43	Immunoglobulin heavy variable 3-43	A0A1B0GTZ2	CCDC196	Putative coiled-coil domain-containing protein 196		[50] B_S_0.PG.Quantity	SB
A0A0B4J1Y8	IGLV9-49	Immunoglobulin lambda variable 9-49	A0A1B0GV96	CHD9NB	CHD9 neighbor protein		[51] LD-EC_HGSC_III_m_3.PG.Quantity	HGSC
A0A0B4J1Y9	IGHV3-72	Immunoglobulin heavy variable 3-72	A0AV96	RBM47	RNA-binding protein 47		[52] HGSC_III_m_3.PG.Quantity	HGSC
A0A0B4J1Z2	IGKV1D-43	Immunoglobulin kappa variable 1D-43	A0AVF1	IFT56	Intraflagellar transport protein 56		[53] EC_I_p_4.PG.Quantity	EC
A0A0B4J2D9;P0DP09	IGKV1D-13;IGKV1-13	Immunoglobulin kappa variable 1D-13;Immunoglobulin kappa variable 1-13	A0AVI2	FER1L5	Fer-1-like protein 5		[54] EC_III_m_2.PG.Quantity	EC
A0A0B4J2F0	PIGBOS1	Protein PIGBOS1	A0AVK6	E2F8	Transcription factor E2F8		[55] HGSC_I_m_4.PG.Quantity	HGSC
A0A0B4J2H0	IGHV1-69D	Immunoglobulin heavy variable 1-69D	A0AVT1	UBA6	Ubiquitin-like modifier-activating enzyme 6		[56] HGSC_I_p_1.PG.Quantity	HGSC
A0A0C4DH24	IGKV6-21	Immunoglobulin kappa variable 6-21	A0FGR8	ESYT2	Extended synaptotagmin-2		[58] MC_I_m_4.PG.Quantity	MC
A0A0C4DH25	IGKV3D-20	Immunoglobulin kappa variable 3D-20	A0JLT2	MED19	Mediator of RNA polymerase II transcription subunit 19		[59] MC_III_m_1.PG.Quantity	MC
A0A0C4DH29	IGHV1-3	Immunoglobulin heavy variable 1-3	A0JNW5	BLTP3B	Bridge-like lipid transfer protein family member 3B		[60] BL_M_1.PG.Quantity	MBL
A0A0C4DH31	IGHV1-18	Immunoglobulin heavy variable 1-18	A0M8Q6	IGLC7	Immunoglobulin lambda constant 7		[61] HGSC_I_m_4.PG.Quantity	HGSC
A0A0C4DH32	IGHV3-20	Immunoglobulin heavy variable 3-20	A0MZ66	SHTN1	Shootin-1		[62] MC_II_m_3.PG.Quantity	MC
A0A0C4DH33	IGHV1-24	Immunoglobulin heavy variable 1-24	A0PJW6	TMEM223	Transmembrane protein 223		[63] EC_I_m_2.PG.Quantity	EC
A0A0C4DH34	IGHV4-28	Immunoglobulin heavy variable 4-28	A0PJW8	DAPL1	Death-associated protein-like 1		[64] BL_M_1.PG.Quantity	MBL
A0A0C4DH35	IGHV3-35	Probable non-functional immunoglobulin heavy variable 3-35	A0PJZ3	GXYLT2	Glucoside xylosyltransferase 2		[65] EC_III_m_1.PG.Quantity	EC
A0A0C4DH36	IGHV3-38	Probable non-functional immunoglobulin heavy variable 3-38	A0PK00	TMEM120B	Transmembrane protein 120B		[66] MC_I_p_2.PG.Quantity	MC
A0A0C4DH38	IGHV5-51	Immunoglobulin heavy variable 5-51	A1A4S6	ARHGAP10	Rho GTPase-activating protein 10		[67] EC_I_m_2.PG.Quantity	EC
A0A0C4DH39	IGHV1-58	Immunoglobulin heavy variable 1-58	A1A5D9	BICDL2	BICD family-like cargo adapter 2		[68] HGSC_II_m_1.PG.Quantity	HGSC
A0A0C4DH41;P01825	IGHV4-61;IGHV4-59	Immunoglobulin heavy variable 4-61;Immunoglobulin heavy variable 4-59	A1IGU5	ARHGEF37	Rho guanine nucleotide exchange factor 37		[69] CCC_III_m_1.PG.Quantity	CCC
A0A0C4DH42	IGHV3-66	Immunoglobulin heavy variable 3-66	A1L020	MEX3A	RNA-binding protein MEX3A		[70] HGSC_I_m_3.PG.Quantity	HGSC
A0A0C4DH43	IGHV2-70D	Immunoglobulin heavy variable 2-70D	A1L0T0	ILVBL	2-hydroxyacyl-CoA lyase 2		[71] S_cystadenofibroma_0.PG.Quantity	SB
A0A0C4DH55	IGKV3D-7	Immunoglobulin kappa variable 3D-7	A1L170	C1orf226	Uncharacterized protein C1orf226		[72] HGSC_III_m_3.PG.Quantity	HGSC
A0A0C4DH67	IGKV1-8	Immunoglobulin kappa variable 1-8	A1L188	NDUFAF8	NADH dehydrogenase [ubiquinone] 1 alpha subcomplex assembly factor 8		[73] HGSC_III_p_3.PG.Quantity	HGSC
A0A0C4DH73;P01611	IGKV1-12;IGKV1D-12	Immunoglobulin kappa variable 1-12;Immunoglobulin kappa variable 1D-12	A1L390	PLEKHG3	Pleckstrin homology domain-containing family G member 3		[74] EC_III_p_1.PG.Quantity	EC
A0A0G2JMI3	IGHV1-69-2	Immunoglobulin heavy variable 1-69-2	A1L4H1	SSC5D	Soluble scavenger receptor cysteine-rich domain-containing protein SSC5D		[75] CCC_III_m_1.PG.Quantity	CCC
A0A0G2JS06	IGLV5-39	Immunoglobulin lambda variable 5-39	A1X283	SH3PXD2B	SH3 and PX domain-containing protein 2B		[76] EC_I_m_3.PG.Quantity	EC
A0A0J9YVY3	IGHV7-4-1	Immunoglobulin heavy variable 7-4-1	A1XBS5	CIBAR1	CBY1-interacting BAR domain-containing protein 1		[77] HGSC_III_m_2.PG.Quantity	HGSC
A0A0J9YX35	IGHV3-64D	Immunoglobulin heavy variable 3-64D	A1YPR0	ZBTB7C	Zinc finger and BTB domain-containing protein 7C		[78] HGSC_III_p_2.PG.Quantity	HGSC
A0A0J9YXQ4	PNMA6E	Paraneoplastic antigen Ma6E	A1Z1Q3	MACROD2	ADP-ribose glycohydrolase MACROD2		[79] CCC_I_p_3.PG.Quantity	CCC
A0A0J9YXV3	GREP1	Glycine-rich extracellular protein 1	A2AJT9	BCLAF3	BCLAF1 and THRAP3 family member 3		[80] HGSC_III_m_3.PG.Quantity	HGSC
A0A0J9YXX1	IGHV5-10-1	Immunoglobulin heavy variable 5-10-1	A2IDD5	CCDC78	Coiled-coil domain-containing protein 78		[81] MC_III_p_3.PG.Quantity	MC
A0A0U1RRK4	LBHD2	LBH domain-containing protein 2	A2RRP1	NBAS	NBAS subunit of NRZ tethering complex		[82] B_S_0.PG.Quantity	SB
A0A0U1RRL7	MMP24OS	Protein MMP24OS	A2RTX5	TARS3	Threonine--tRNA ligase 2. cytoplasmic		[83] HGSC_III_m_2.PG.Quantity	HGSC
A0A1B0GTL2	C20orf204	Uncharacterized protein C20orf204	A2RU67	FAM234B	Protein FAM234B		[84] EC_III_m_2.PG.Quantity	EC
A0A1B0GTZ2	CCDC196	Putative coiled-coil domain-containing protein 196	A2RUC4	TYW5	tRNA wybutosine-synthesizing protein 5		[85] CCC_III_m_1.PG.Quantity	CCC
A0A1B0GUA7	TEX51	Testis-expressed protein 51	A2RUS2	DENND3	DENN domain-containing protein 3		[86] HGSC_III_m_4.PG.Quantity	HGSC
A0A1B0GV96	CHD9NB	CHD9 neighbor protein	A2VDF0	FUOM	Fucose mutarotase		[87] HGSC_III_m_1.PG.Quantity	HGSC
A0A1W2PQ72	MSANTD7	Myb/SANT-like DNA-binding domain-containing protein 7	A2VDJ0	TMEM131L	Transmembrane protein 131-like		[88] HGSC_IV_m_1.PG.Quantity	HGSC
A0A1W2PR95	IGBP1C	Immunoglobulin-binding protein 1 family member C	A3KMH1	VWA8	von Willebrand factor A domain-containing protein 8		[89] LD-EC_HGSC_III_m_3.PG.Quantity	HGSC
A0A2R8Y619	H2BK1	Histone H2B type 2-K1	A3KN83	SBNO1	Protein strawberry notch homolog 1		[90] HGSC_IV_m_1.PG.Quantity	HGSC
A0A3B3IRV3	MCTS2	Malig0t T-cell-amplified sequence 2	A4D126	CRPPA	D-ribitol-5-phosphate cytidylyltransferase		[91] EC_III_m_2.PG.Quantity	EC
A0A3B3IU46	RAMACL	RNA guanine-N7 methyltransferase-activating subunit-like protein	A4D161	FAM221A	Protein FAM221A		[92] EC_II_m_4.PG.Quantity	EC
A0AV02	SLC12A8	Solute carrier family 12 member 8	A4D1E9	GTPBP10	GTP-binding protein 10		[93] CCC_I_m_4.PG.Quantity	CCC
A0AV96	RBM47	RNA-binding protein 47	A4D1P6	WDR91	WD repeat-containing protein 91		[94] CCC_III_p_1.PG.Quantity	CCC
A0AVF1	IFT56	Intraflagellar transport protein 56	A4D1S5	RAB19	Ras-related protein Rab-19		[95] HGSC_I_m_3.PG.Quantity	HGSC
A0AVI2	FER1L5	Fer-1-like protein 5	A4D1U4	DENND11	DENN domain-containing protein 11		[96] HGSC_III_m_3.PG.Quantity	HGSC
A0AVI4	TMEM129	E3 ubiquitin-protein ligase TM129	A4D2B0	MBLAC1	Metallo-beta-lactamase domain-containing protein 1		[97] HGSC_I_m_4.PG.Quantity	HGSC
A0AVK6	E2F8	Transcription factor E2F8	A4FU01	MTMR11	Myotubularin-related protein 11		[98] BL_M_1.PG.Quantity	MBL
A0AVT1	UBA6	Ubiquitin-like modifier-activating enzyme 6	A4FU69	EFCAB5	EF-hand calcium-binding domain-containing protein 5		[99] HGSC_III_p_4.PG.Quantity	HGSC
A0FGR8	ESYT2	Extended synaptotagmin-2	A5D8V6	VPS37C	Vacuolar protein sorting-associated protein 37C		[100] HGSC_I_m_2.PG.Quantity	HGSC
A0JLT2	MED19	Mediator of RNA polymerase II transcription subunit 19	A5D8V7	ODAD3	Outer dynein arm-docking complex subunit 3		[101] BL_SM_4.PG.Quantity	SMBL
A0JNW5	BLTP3B	Bridge-like lipid transfer protein family member 3B	A5D8W1	CFAP69	Cilia- and flagella-associated protein 69		[102] CCC_III_m_1.PG.Quantity	CCC
A0M8Q6	IGLC7	Immunoglobulin lambda constant 7	A5PL33	KRBA1	Protein KRBA1		[103] B_S_0.PG.Quantity	SB
A0MZ66	SHTN1	Shootin-1	A5PLL7	PEDS1	Plasmanylethanolamine desaturase 1		[104] CCC_I_m_4.PG.Quantity	CCC
A0PJE2	DHRS12	Dehydrogenase/reductase SDR family member 12	A5PLN9	TRAPPC13	Trafficking protein particle complex subunit 13		[105] EC_II_p_4.PG.Quantity	EC
A0PJW6	TMEM223	Transmembrane protein 223	A5YKK6	CNOT1	CCR4-NOT transcription complex subunit 1		[106] MC_III_p_4.PG.Quantity	MC
A0PJW8	DAPL1	Death-associated protein-like 1	A6H8M9	CDHR4	Cadherin-related family member 4		[107] EC_III_m_4.PG.Quantity	EC
A0PJX2	TLDC2	TLD domain-containing protein 2	A6NC57	ANKRD62	Ankyrin repeat domain-containing protein 62		[108] HGSC_II_m_3.PG.Quantity	HGSC
A0PJX8	TMEM82	Transmembrane protein 82	A6NC98	CCDC88B	Coiled-coil domain-containing protein 88B		[109] EC_II_m_4.PG.Quantity	EC
A0PJZ3	GXYLT2	Glucoside xylosyltransferase 2	A6NCE7;Q9GZQ8	MAP1LC3B2;MAP1LC3B	Microtubule-associated proteins 1A/1B light chain 3 beta 2;Microtubule-associated proteins 1A/1B light chain 3B		[110] BL_E_2.PG.Quantity	EBL
A0PK00	TMEM120B	Transmembrane protein 120B	A6NCW0;A8MUK1;C9J2P7;C9JJH3;C9JLJ4;C9JPN9;C9JVI0;D6R901;D6R9N7;D6RA61;D6RBQ6;D6RCP7;D6RJB6;Q0WX57;Q7RTZ2	USP17L3;USP17L5;USP17L15;USP17L10;USP17L13;USP17L12;USP17L11;USP17L21;USP17L18;USP17L22;USP17L17;USP17L19;USP17L20;USP17L24;USP17L1	Ubiquitin carboxyl-terminal hydrolase 17-like protein 3;Ubiquitin carboxyl-terminal hydrolase 17-like protein 5;Ubiquitin carboxyl-terminal hydrolase 17-like protein 15;Ubiquitin carboxyl-terminal hydrolase 17-like protein 10;Ubiquitin carboxyl-terminal hydrolase 17-like protein 13;Ubiquitin carboxyl-terminal hydrolase 17-like protein 12;Ubiquitin carboxyl-terminal hydrolase 17-like protein 11;Ub…		[111] MC_III_p_1.PG.Quantity	MC
A0PK05	TMEM72	Transmembrane protein 72	A6ND36	FAM83G	Protein FAM83G		[112] CCC_III_m_1.PG.Quantity	CCC
A1A4S6	ARHGAP10	Rho GTPase-activating protein 10	A6ND48	OR14I1	Olfactory receptor 14I1		[113] LGSC_III_m_2.PG.Quantity	LGSC
A1A519	FAM170A	Protein FAM170A	A6NDB9	PALM3	Paralemmin-3		[114] LGSC_III_p_4.PG.Quantity	LGSC
A1A5B4	ANO9	Anoctamin-9	A6NDG6	PGP	Glycerol-3-phosphate phosphatase		[115] HGSC_III_m_1.PG.Quantity	HGSC
A1A5D9	BICDL2	BICD family-like cargo adapter 2	A6NDU8	RIMOC1	RAB7A-interacting MON1-CCZ1 complex subunit 1		[116] EC_III_m_4.PG.Quantity	EC
A1IGU5	ARHGEF37	Rho guanine nucleotide exchange factor 37	A6NEC2	NPEPPSL1	Puromycin-sensitive aminopeptidase-like protein		[117] EC_I_m_3.PG.Quantity	EC
A1KXE4	FAM168B	Myelin-associated neurite-outgrowth inhibitor	A6NED2	RCCD1	RCC1 domain-containing protein 1		[118] HGSC_I_p_4.PG.Quantity	HGSC
A1L020	MEX3A	RNA-binding protein MEX3A	A6NEY8	PRORSD1P	Putative prolyl-tRNA synthetase associated domain-containing protein 1		[119] HGSC_II_m_3.PG.Quantity	HGSC
A1L0T0	ILVBL	2-hydroxyacyl-CoA lyase 2	A6NFI3	ZNF316	Zinc finger protein 316		[120] HGSC_IV_m_2.PG.Quantity	HGSC
A1L157	TSPAN11	Tetraspanin-11	A6NFQ2	TCAF2	TRPM8 channel-associated factor 2		[121] HGSC_III_m_3.PG.Quantity	HGSC
A1L170	C1orf226	Uncharacterized protein C1orf226	A6NFT4	CFAP73	Cilia- and flagella-associated protein 73		[122] CCC_III_m_1.PG.Quantity	CCC
A1L188	NDUFAF8	NADH dehydrogenase [ubiquinone] 1 alpha subcomplex assembly factor 8	A6NGB9	WIPF3	WAS/WASL-interacting protein family member 3		[123] MC_I_m_3.PG.Quantity	MC
A1L390	PLEKHG3	Pleckstrin homology domain-containing family G member 3	A6NHC0	CAPN8	Calpain-8		[124] HGSC_III_p_2.PG.Quantity	HGSC
A1L3X0	ELOVL7	Elongation of very long chain fatty acids protein 7	A6NHL2	TUBAL3	Tubulin alpha chain-like 3		[125] HGSC_III_m_4.PG.Quantity	HGSC
A1L4H1	SSC5D	Soluble scavenger receptor cysteine-rich domain-containing protein SSC5D	A6NHQ2	FBLL1	rRNA/tRNA 2'-O-methyltransferase fibrillarin-like protein 1		[126] HGSC_I_p_3.PG.Quantity	HGSC
A1X283	SH3PXD2B	SH3 and PX domain-containing protein 2B	A6NHR9	SMCHD1	Structural mainte0ce of chromosomes flexible hinge domain-containing protein 1		[127] HGSC_III_m_1.PG.Quantity	HGSC
A1XBS5	CIBAR1	CBY1-interacting BAR domain-containing protein 1	A6NHS7	MANSC4	MANSC domain-containing protein 4		[128] HGSC_III_m_4.PG.Quantity	HGSC
A1YPR0	ZBTB7C	Zinc finger and BTB domain-containing protein 7C	A6NHX0	CASTOR2	Cytosolic arginine sensor for mTORC1 subunit 2		[129] BL_M_1.PG.Quantity	MBL
A1Z1Q3	MACROD2	ADP-ribose glycohydrolase MACROD2	A6NI28	ARHGAP42	Rho GTPase-activating protein 42		[130] CCC_III_m_4.PG.Quantity	CCC
A2A2Y4	FRMD3	FERM domain-containing protein 3	A6NI79	CCDC69	Coiled-coil domain-containing protein 69		[131] BL_SM_4.PG.Quantity	SMBL
A2A3K4	PTPDC1	Protein tyrosine phosphatase domain-containing protein 1	A6NIH7	UNC119B	Protein unc-119 homolog B		[132] HGSC_II_m_2.PG.Quantity	HGSC
A2AJT9	BCLAF3	BCLAF1 and THRAP3 family member 3	A6NIX2	WTIP	Wilms tumor protein 1-interacting protein		[133] CCC_IV_p_1.PG.Quantity	CCC
A2IDD5	CCDC78	Coiled-coil domain-containing protein 78	A6NJ78	METTL15	12S rRNA N4-methylcytidine (m4C) methyltransferase		[134] MC_III_p_1.PG.Quantity	MC
A2NJV5	IGKV2-29	Immunoglobulin kappa variable 2-29	A6NJG2	SOWAHD	Ankyrin repeat domain-containing protein SOWAHD		[135] BL_S_1.PG.Quantity	SBL
A2RRD8	ZNF320	Zinc finger protein 320	A6NK44	GLOD5	Glyoxalase domain-containing protein 5		[137] HGSC_II_m_3.PG.Quantity	HGSC
A2RRP1	NBAS	NBAS subunit of NRZ tethering complex	A6NK58	LIPT2	Putative lipoyltransferase 2. mitochondrial		[138] LGSC_III_p_3.PG.Quantity	LGSC
A2RTX5	TARS3	Threonine--tRNA ligase 2. cytoplasmic	A6NKD9	CCDC85C	Coiled-coil domain-containing protein 85C		[139] BL_SM_4.PG.Quantity	SMBL
A2RU49	HYKK	Hydroxylysine kinase	A6NKG5	RTL1	Retrotransposon-like protein 1		[140] BL_S_4.PG.Quantity	SBL
A2RU67	FAM234B	Protein FAM234B	A6NLU0;F8VTS6	RFPL4A;RFPL4AL1	Ret finger protein-like 4A;Ret finger protein-like 4A-like protein 1		[141] EC_III_p_1.PG.Quantity	EC
A2RUB1	MEIOC	Meiosis-specific coiled-coil domain-containing protein MEIOC	A6NM28	ZFP92	Zinc finger protein 92 homolog		[142] MC_III_m_1.PG.Quantity	MC
A2RUC4	TYW5	tRNA wybutosine-synthesizing protein 5	A6NMZ7	COL6A6	Collagen alpha-6(VI) chain		[143] HGSC_IV_m_1.PG.Quantity	HGSC
A2RUS2	DENND3	DENN domain-containing protein 3	A6NNY8	USP27X	Ubiquitin carboxyl-terminal hydrolase 27		[144] EC_II_m_4.PG.Quantity	EC
A2VCK2	DCDC2B	Doublecortin domain-containing protein 2B	A6ZKI3	RTL8C	Retrotransposon Gag-like protein 8C		[145] HGSC_III_m_2.PG.Quantity	HGSC
A2VDF0	FUOM	Fucose mutarotase	A7E2V4	ZSWIM8	Zinc finger SWIM domain-containing protein 8		[146] CCC_III_m_4.PG.Quantity	CCC
A2VDJ0	TMEM131L	Transmembrane protein 131-like	A7KAX9	ARHGAP32	Rho GTPase-activating protein 32		[147] B_S_0.PG.Quantity	SB
A2VEC9	SSPOP	SCO-spondin	A8CG34	POM121C	Nuclear envelope pore membrane protein POM 121C		[148] BL_S_4.PG.Quantity	SBL
A3KMH1	VWA8	von Willebrand factor A domain-containing protein 8	A8K2U0	A2ML1	Alpha-2-macroglobulin-like protein 1		[150] HGSC_III_m_1.PG.Quantity	HGSC
A3KN83	SBNO1	Protein strawberry notch homolog 1	A8K7I4	CLCA1	Calcium-activated chloride channel regulator 1		[151] HGSC_II_m_3.PG.Quantity	HGSC
A4D126	CRPPA	D-ribitol-5-phosphate cytidylyltransferase	A8K855	EFCAB7	EF-hand calcium-binding domain-containing protein 7		[152] BL_S_4.PG.Quantity	SBL
A4D161	FAM221A	Protein FAM221A	A8K979	ERI2	ERI1 exoribonuclease 2		[153] HGSC_III_m_1.PG.Quantity	HGSC
A4D1B5	GSAP	Gamma-secretase-activating protein	A8MPS7	YDJC	Carbohydrate deacetylase		[154] HGSC_III_m_1.PG.Quantity	HGSC
A4D1E9	GTPBP10	GTP-binding protein 10	A8MSI8	LYRM9	LYR motif-containing protein 9		[155] MC_IV_m_1.PG.Quantity	MC
A4D1P6	WDR91	WD repeat-containing protein 91	A8MT70	ZBBX	Zinc finger B-box domain-containing protein 1		[156] LGSC_I_m_4.PG.Quantity	LGSC
A4D1S0	KLRG2	Killer cell lectin-like receptor subfamily G member 2	A8MVW0	FAM171A2	Protein FAM171A2		[157] HGSC_II_m_2.PG.Quantity	HGSC
A4D1S5	RAB19	Ras-related protein Rab-19	A8MVX0	ARHGEF33	Rho guanine nucleotide exchange factor 33		[158] HGSC_III_m_1.PG.Quantity	HGSC
A4D1U4	DENND11	DENN domain-containing protein 11	A8MW92	PHF20L1	PHD finger protein 20-like protein 1		[159] EC_III_p_3.PG.Quantity	EC
A4D2B0	MBLAC1	Metallo-beta-lactamase domain-containing protein 1	A8MWY0	ELAPOR2	Endosome/lysosome-associated apoptosis and autophagy regulator family member 2		[160] HGSC_II_m_2.PG.Quantity	HGSC
A4D2P6	GRID2IP	Delphilin	A8MXV4	NUDT19	Acyl-coenzyme A diphosphatase NUDT19		[161] MC_III_m_1.PG.Quantity	MC
A4FU01	MTMR11	Myotubularin-related protein 11	A8MXV6	CDRT15L2	CMT1A duplicated region transcript 15 protein-like protein		[162] EC_I_m_4.PG.Quantity	EC
A4FU69	EFCAB5	EF-hand calcium-binding domain-containing protein 5	A8MYA2	CXorf49	Uncharacterized protein CXorf49		[163] HGSC_II_m_2.PG.Quantity	HGSC
A4QMS7	CFAP90	Cilia- and flagella-associated protein 90	A8TX70	COL6A5	Collagen alpha-5(VI) chain		[164] BL_M_1.PG.Quantity	MBL
A5D6W6	FITM1	Fat storage-inducing transmembrane protein 1	A9UHW6	MIF4GD	MIF4G domain-containing protein		[165] B_M_0.PG.Quantity	MB
A5D8T8;Q6UXF7;Q8NCF0	CLEC18A;CLEC18B;CLEC18C	C-type lectin domain family 18 member A;C-type lectin domain family 18 member B;C-type lectin domain family 18 member C	A9Z1Z3	FER1L4	Fer-1-like protein 4		[166] CCC_I_m_3.PG.Quantity	CCC
A5D8V6	VPS37C	Vacuolar protein sorting-associated protein 37C	B0I1T2	MYO1G	Unconventional myosin-Ig		[167] MC_III_m_1.PG.Quantity	MC
A5D8V7	ODAD3	Outer dynein arm-docking complex subunit 3	B1AJZ9	FHAD1	Forkhead-associated domain-containing protein 1		[168] BL_S_1.PG.Quantity	SBL
A5D8W1	CFAP69	Cilia- and flagella-associated protein 69	B1AK53	ESPN	Espin		[169] HGSC_III_m_1.PG.Quantity	HGSC
A5PL33	KRBA1	Protein KRBA1	B1ANS9	WDR64	WD repeat-containing protein 64		[170] HGSC_I_p_3.PG.Quantity	HGSC
A5PLK6	RGSL1	Regulator of G-protein signaling protein-like	B2RBV5	MRFAP1L2	MORF4 family associated protein 1 like 2		[171] CCC_III_m_2.PG.Quantity	CCC
A5PLL7	PEDS1	Plasmanylethanolamine desaturase 1	B2RTY4	MYO9A	Unconventional myosin-IXa		[172] LGSC_III_p_2.PG.Quantity	LGSC
A5PLN7	FAM149A	Protein FAM149A	B2RUZ4	SMIM1	Small integral membrane protein 1		[173] CCC_III_m_4.PG.Quantity	CCC
A5PLN9	TRAPPC13	Trafficking protein particle complex subunit 13	B6A8C7	TARM1	T-cell-interacting. activating receptor on myeloid cells protein 1		[174] HGSC_III_p_2.PG.Quantity	HGSC
A5YKK6	CNOT1	CCR4-NOT transcription complex subunit 1	B6SEH9	ERVV-2	Endogenous retrovirus group V member 2 Env polyprotein		[175] HGSC_III_p_3.PG.Quantity	HGSC
A5YM69	ARHGEF35	Rho guanine nucleotide exchange factor 35	B7ZAP0	RABGAP1L	Rab GTPase-activating protein 1-like. isoform 10		[176] EC_III_m_3.PG.Quantity	EC
A5YM72	CARNS1	Carnosine synthase 1	B7ZAQ6;P0CG08	GPR89A;GPR89B	Golgi pH regulator A;Golgi pH regulator B		[177] HGSC_III_m_1.PG.Quantity	HGSC
A6H8M9	CDHR4	Cadherin-related family member 4	B7ZBB8	PPP1R3G	Protein phosphatase 1 regulatory subunit 3G		[178] MC_IV_p_1.PG.Quantity	MC
A6NC51	TMEM150B	Modulator of macroautophagy TMEM150B	C9J7I0	UMAD1	UBAP1-MVB12-associated (UMA)-domain containing protein 1		[179] HGSC_III_m_1.PG.Quantity	HGSC
A6NC57	ANKRD62	Ankyrin repeat domain-containing protein 62	C9JI98	TMEM238	Transmembrane protein 238		[180] EC_I_m_4.PG.Quantity	EC
A6NC98	CCDC88B	Coiled-coil domain-containing protein 88B	C9JLW8	MCRIP1	Mapk-regulated corepressor-interacting protein 1		[181] CCC_III_p_1.PG.Quantity	CCC
A6NCC3	GOLGA8O	Golgin subfamily A member 8O	E9PAV3	NACA	Nascent polypeptide-associated complex subunit alpha. muscle-specific form		[182] EC_I_m_2.PG.Quantity	EC
A6NCE7;Q9GZQ8	MAP1LC3B2;MAP1LC3B	Microtubule-associated proteins 1A/1B light chain 3 beta 2;Microtubule-associated proteins 1A/1B light chain 3B	E9PRG8	C11orf98	Uncharacterized protein C11orf98		[183] EC_I_m_4.PG.Quantity	EC
A6NCI4	VWA3A	von Willebrand factor A domain-containing protein 3A	H7BZ55	CROCC2	Ciliary rootlet coiled-coil protein 2		[184] CCC_I_p_4.PG.Quantity	CCC
A6NCN2	KRT87P	Putative keratin-87 protein	K7EJ46	SMIM22	Small integral membrane protein 22		[185] HGSC_III_m_4.PG.Quantity	HGSC
A6NCS6	C2orf72	Uncharacterized protein C2orf72	L0R6Q1	SLC35A4	SLC35A4 upstream open reading frame protein		[186] HGSC_I_m_3.PG.Quantity	HGSC
A6NCV1	OR6C74	Olfactory receptor 6C74	L0R819	ASDURF	ASNSD1 upstream open reading frame protein		[187] MC_III_m_2.PG.Quantity	MC
A6NCW0;A8MUK1;C9J2P7;C9JJH3;C9JLJ4;C9JPN9;C9JVI0;D6R901;D6R9N7;D6RA61;D6RBQ6;D6RCP7;D6RJB6;Q0WX57;Q7RTZ2	USP17L3;USP17L5;USP17L15;USP17L10;USP17L13;USP17L12;USP17L11;USP17L21;USP17L18;USP17L22;USP17L17;USP17L19;USP17L20;USP17L24;USP17L1	Ubiquitin carboxyl-terminal hydrolase 17-like protein 3;Ubiquitin carboxyl-terminal hydrolase 17-like protein 5;Ubiquitin carboxyl-terminal hydrolase 17-like protein 15;Ubiquitin carboxyl-terminal hydrolase 17-like protein 10;Ubiquitin carboxyl-terminal hydrolase 17-like protein 13;Ubiquitin carboxyl-terminal hydrolase 17-like protein 12;Ubiquitin carboxyl-terminal hydrolase 17-like protein 11;Ub…	O00115	DNASE2	Deoxyribonuclease-2-alpha		[188] HGSC_III_p_2.PG.Quantity	HGSC
A6ND36	FAM83G	Protein FAM83G	O00116	AGPS	Alkyldihydroxyacetonephosphate synthase. peroxisomal		[190] S_cystadenoma_0.PG.Quantity	SB
A6ND48	OR14I1	Olfactory receptor 14I1	O00124	UBXN8	UBX domain-containing protein 8		[191] HGSC_III_m_2.PG.Quantity	HGSC
A6NDB9	PALM3	Paralemmin-3	O00139	KIF2A	Kinesin-like protein KIF2A		[192] LD-EC_HGSC_III_m_3.PG.Quantity	HGSC
A6NDG6	PGP	Glycerol-3-phosphate phosphatase	O00142	TK2	Thymidine kinase 2. mitochondrial		[193] HGSC_I_m_2.PG.Quantity	HGSC
A6NDR6	MEIS3P1	Putative homeobox protein Meis3-like 1	O00148	DDX39A	ATP-dependent RNA helicase DDX39A		[194] CCC_IV_m_2.PG.Quantity	CCC
A6NDU8	RIMOC1	RAB7A-interacting MON1-CCZ1 complex subunit 1	O00151	PDLIM1	PDZ and LIM domain protein 1		[195] MC_III_p_1.PG.Quantity	MC
A6NE02	BTBD17	BTB/POZ domain-containing protein 17	O00154	ACOT7	Cytosolic acyl coenzyme A thioester hydrolase		[196] B_S_0.PG.Quantity	SB
A6NEC2	NPEPPSL1	Puromycin-sensitive aminopeptidase-like protein	O00159	MYO1C	Unconventional myosin-Ic		[197] CCC_IV_m_3.PG.Quantity	CCC
A6NED2	RCCD1	RCC1 domain-containing protein 1	O00160	MYO1F	Unconventional myosin-If		[198] HGSC_III_m_1.PG.Quantity	HGSC
A6NER3	GAGE12J	G antigen 12J	O00161	SNAP23	Synaptosomal-associated protein 23		[199] EC_I_m_3.PG.Quantity	EC
A6NET4	OR5K3	Olfactory receptor 5K3	O00165	HAX1	HCLS1-associated protein X-1		[200] HGSC_IV_m_1.PG.Quantity	HGSC
A6NEY8	PRORSD1P	Putative prolyl-tRNA synthetase associated domain-containing protein 1	O00167	EYA2	Eyes absent homolog 2		[201] BL_M_1.PG.Quantity	MBL
A6NFE3	EFCAB10	EF-hand calcium-binding domain-containing protein 10	O00168	FXYD1	Phospholemman		[202] MC_I_p_1.PG.Quantity	MC
A6NFI3	ZNF316	Zinc finger protein 316	O00170	AIP	AH receptor-interacting protein		[203] HGSC_I_m_2.PG.Quantity	HGSC
A6NFN3	RBFOX3	RNA binding protein fox-1 homolog 3	O00178	GTPBP1	GTP-binding protein 1		[204] MC_I_m_3.PG.Quantity	MC
A6NFQ2	TCAF2	TRPM8 channel-associated factor 2	O00180	KCNK1	Potassium channel subfamily K member 1		[205] HGSC_II_m_4.PG.Quantity	HGSC
A6NFT4	CFAP73	Cilia- and flagella-associated protein 73	O00182	LGALS9	Galectin-9		[206] HGSC_II_p_3.PG.Quantity	HGSC
A6NFY7	SDHAF1	Succinate dehydrogenase assembly factor 1. mitochondrial	O00186	STXBP3	Syntaxin-binding protein 3		[207] HGSC_III_m_4.PG.Quantity	HGSC
A6NGB9	WIPF3	WAS/WASL-interacting protein family member 3	O00187	MASP2	Man0-binding lectin serine protease 2		[208] HGSC_I_m_3.PG.Quantity	HGSC
A6NGC4	TLCD2	TLC domain-containing protein 2	O00189	AP4M1	AP-4 complex subunit mu-1		[209] MC_IV_m_1.PG.Quantity	MC
A6NGR9	MROH6	Maestro heat-like repeat-containing protein family member 6	O00192	ARVCF	Splicing regulator ARVCF		[210] HGSC_III_p_2.PG.Quantity	HGSC
A6NGS2	ERICH4	Glutamate-rich protein 4	O00193	SMAP	Small acidic protein		[211] B_M_0.PG.Quantity	MB
A6NGW2;Q7RTU9	STRCP1;STRC	Putative stereocilin-like protein;Stereocilin	O00194	RAB27B	Ras-related protein Rab-27B		[212] BL_M_1.PG.Quantity	MBL
A6NH11	GLTPD2	Glycolipid transfer protein domain-containing protein 2	O00203	AP3B1	AP-3 complex subunit beta-1		[213] MC_III_m_3.PG.Quantity	MC
A6NHC0	CAPN8	Calpain-8	O00204	SULT2B1	Sulfotransferase 2B1		[214] HGSC_I_m_3.PG.Quantity	HGSC
A6NHJ4	ZNF860	Zinc finger protein 860	O00206	TLR4	Toll-like receptor 4		[215] B_M_0.PG.Quantity	MB
A6NHL2	TUBAL3	Tubulin alpha chain-like 3	O00213	APBB1	Amyloid beta precursor protein binding family B member 1		[216] HGSC_III_m_2.PG.Quantity	HGSC
A6NHQ2	FBLL1	rRNA/tRNA 2'-O-methyltransferase fibrillarin-like protein 1	O00214	LGALS8	Galectin-8		[217] HGSC_III_p_2.PG.Quantity	HGSC
A6NHR9	SMCHD1	Structural mainte0ce of chromosomes flexible hinge domain-containing protein 1	O00217	NDUFS8	NADH dehydrogenase [ubiquinone] iron-sulfur protein 8. mitochondrial		[218] CCC_III_m_1.PG.Quantity	CCC
A6NHS7	MANSC4	MANSC domain-containing protein 4	O00221	NFKBIE	NF-kappa-B inhibitor epsilon		[219] CCC_II_p_3.PG.Quantity	CCC
A6NHX0	CASTOR2	Cytosolic arginine sensor for mTORC1 subunit 2	O00231	PSMD11	26S proteasome non-ATPase regulatory subunit 11		[220] LGSC_III_p_3.PG.Quantity	LGSC
A6NI28	ARHGAP42	Rho GTPase-activating protein 42	O00232	PSMD12	26S proteasome non-ATPase regulatory subunit 12		[221] HGSC_II_m_4.PG.Quantity	HGSC
A6NI72	NCF1B	Putative neutrophil cytosol factor 1B	O00233	PSMD9	26S proteasome non-ATPase regulatory subunit 9		[222] CCC_III_m_1.PG.Quantity	CCC
A6NI79	CCDC69	Coiled-coil domain-containing protein 69	O00244	ATOX1	Copper transport protein ATOX1		[223] HGSC_I_m_3.PG.Quantity	HGSC
A6NIH7	UNC119B	Protein unc-119 homolog B	O00255	MEN1	Menin		[224] HGSC_I_p_2.PG.Quantity	HGSC
A6NIX2	WTIP	Wilms tumor protein 1-interacting protein	O00257	CBX4	E3 SUMO-protein ligase CBX4		[225] BL_S_1.PG.Quantity	SBL
A6NJ78	METTL15	12S rRNA N4-methylcytidine (m4C) methyltransferase	O00258	GET1	Guided entry of tail-anchored proteins factor 1		[226] HGSC_II_m_4.PG.Quantity	HGSC
A6NJG2	SOWAHD	Ankyrin repeat domain-containing protein SOWAHD	O00264	PGRMC1	Membrane-associated progesterone receptor component 1		[227] BL_S_1.PG.Quantity	SBL
A6NJI9	LRRC72	Leucine-rich repeat-containing protein 72	O00267	SUPT5H	Transcription elongation factor SPT5		[228] BL_S_4.PG.Quantity	SBL
A6NJV1	CIMIP2C	Ciliary microtubule inner protein 2C	O00268	TAF4	Transcription initiation factor TFIID subunit 4		[229] B_M_0.PG.Quantity	MB
A6NK44	GLOD5	Glyoxalase domain-containing protein 5	O00273	DFFA	DNA fragmentation factor subunit alpha		[230] CCC_III_m_2.PG.Quantity	CCC
A6NK58	LIPT2	Putative lipoyltransferase 2. mitochondrial	O00287	RFXAP	Regulatory factor X-associated protein		[231] BL_S_4.PG.Quantity	SBL
A6NKC9	SH2D7	SH2 domain-containing protein 7	O00291	HIP1	Huntingtin-interacting protein 1		[232] HGSC_III_p_4.PG.Quantity	HGSC
A6NKD9	CCDC85C	Coiled-coil domain-containing protein 85C	O00299	CLIC1	Chloride intracellular channel protein 1		[233] HGSC_III_m_3.PG.Quantity	HGSC
A6NKG5	RTL1	Retrotransposon-like protein 1	O00300	TNFRSF11B	Tumor necrosis factor receptor superfamily member 11B		[234] S_cystadenoma_0.PG.Quantity	SB
A6NKN8	PCP4L1	Purkinje cell protein 4-like protein 1	O00303	EIF3F	Eukaryotic translation initiation factor 3 subunit F		[235] EC_II_m_4.PG.Quantity	EC
A6NL82	CFAP144	Cilia- and flagella-associated protein 144	O00308	WWP2	NEDD4-like E3 ubiquitin-protein ligase WWP2		[236] EC_IV_m_1.PG.Quantity	EC
A6NLU0;F8VTS6	RFPL4A;RFPL4AL1	Ret finger protein-like 4A;Ret finger protein-like 4A-like protein 1	O00329	PIK3CD	Phosphatidylinositol 4.5-bisphosphate 3-kinase catalytic subunit delta isoform		[237] HGSC_III_p_1.PG.Quantity	HGSC
A6NM10	AQP12B	Aquaporin-12B	O00330	PDHX	Pyruvate dehydrogenase protein X component. mitochondrial		[238] S_cystadenofibroma_0.PG.Quantity	SB
A6NM28	ZFP92	Zinc finger protein 92 homolog	O00338	SULT1C2	Sulfotransferase 1C2		[239] MC_III_m_2.PG.Quantity	MC
A6NM45;Q8N7P3	CLDN24;CLDN22	Putative claudin-24;Claudin-22	O00339	MATN2	Matrilin-2		[240] EC_III_m_2.PG.Quantity	EC
A6NMB9	FIGNL2	Fidgetin-like protein 2	O00391	QSOX1	Sulfhydryl oxidase 1		[241] CCC_IV_m_1.PG.Quantity	CCC
A6NMK7	CPSF4L	Putative cleavage and polyadenylation specificity factor subunit 4-like protein	O00399	DCTN6	Dynactin subunit 6		[242] CCC_III_m_2.PG.Quantity	CCC
A6NMZ2	SNTN	Sentan	O00400	SLC33A1	Acetyl-coenzyme A transporter 1		[243] MC_III_m_3.PG.Quantity	MC
A6NMZ7	COL6A6	Collagen alpha-6(VI) chain	O00401	WASL	Actin nucleation-promoting factor WASL		[244] HGSC_III_m_2.PG.Quantity	HGSC
A6NN90	C2orf81	Uncharacterized protein C2orf81	O00408	PDE2A	cGMP-dependent 3'.5'-cyclic phosphodiesterase		[246] LGSC_I_m_4.PG.Quantity	LGSC
A6NNC1		Putative POM121-like protein 1-like	O00410	IPO5	Importin-5		[247] BL_S_1.PG.Quantity	SBL
A6NNN8	SLC38A8	Solute carrier family 38 member 8	O00411	POLRMT	DNA-directed RNA polymerase. mitochondrial		[248] LD-EC_HGSC_III_m_4.PG.Quantity	HGSC
A6NNW6	ENO4	Enolase 4	O00418	EEF2K	Eukaryotic elongation factor 2 kinase		[249] CCC_III_p_1.PG.Quantity	CCC
A6NNY8	USP27X	Ubiquitin carboxyl-terminal hydrolase 27	O00422	SAP18	Histone deacetylase complex subunit SAP18		[250] MC_I_m_1.PG.Quantity	MC
A6PVI3	NCBP2L	Nuclear cap-binding protein subunit 2-like	O00423	EML1	Echinoderm microtubule-associated protein-like 1		[251] HGSC_III_p_3.PG.Quantity	HGSC
A6PVY3	FAM177B	Protein FAM177B	O00425	IGF2BP3	Insulin-like growth factor 2 mRNA-binding protein 3		[252] BL_SM_3.PG.Quantity	SBL
A6QL63	ABTB3	Ankyrin repeat and BTB/POZ domain-containing protein 3	O00429	DNM1L	Dynamin-1-like protein		[253] CCC_I_p_3.PG.Quantity	CCC
A6ZKI3	RTL8C	Retrotransposon Gag-like protein 8C	O00442	RTCA	RNA 3'-terminal phosphate cyclase		[254] MC_IV_m_1.PG.Quantity	MC
A7E2F4;A8MQT2	GOLGA8A;GOLGA8B	Golgin subfamily A member 8A;Golgin subfamily A member 8B	O00443	PIK3C2A	Phosphatidylinositol 4-phosphate 3-kinase C2 domain-containing subunit alpha		[255] HGSC_III_p_4.PG.Quantity	HGSC
A7E2U8	CFAP96	Cilia-and flagella-associated protein 96	O00453	LST1	Leukocyte-specific transcript 1 protein		[256] HGSC_I_m_2.PG.Quantity	HGSC
A7E2V4	ZSWIM8	Zinc finger SWIM domain-containing protein 8	O00458	IFRD1	Interferon-related developmental regulator 1		[257] CCC_I_m_1.PG.Quantity	CCC
A7KAX9	ARHGAP32	Rho GTPase-activating protein 32	O00459	PIK3R2	Phosphatidylinositol 3-kinase regulatory subunit beta		[258] EC_I_m_2.PG.Quantity	EC
A7XYQ1	SOBP	Sine oculis-binding protein homolog	O00461	GOLIM4	Golgi integral membrane protein 4		[259] B_M_0.PG.Quantity	MB
A8CG34	POM121C	Nuclear envelope pore membrane protein POM 121C	O00462	MANBA	Beta-mannosidase		[260] HGSC_III_p_3.PG.Quantity	HGSC
A8K2U0	A2ML1	Alpha-2-macroglobulin-like protein 1	O00463	TRAF5	TNF receptor-associated factor 5		[261] BL_S_1.PG.Quantity	SBL
A8K7I4	CLCA1	Calcium-activated chloride channel regulator 1	O00468	AGRN	Agrin		[262] HGSC_III_m_1.PG.Quantity	HGSC
A8K855	EFCAB7	EF-hand calcium-binding domain-containing protein 7	O00469	PLOD2	Procollagen-lysine.2-oxoglutarate 5-dioxygenase 2		[263] HGSC_II_m_2.PG.Quantity	HGSC
A8K8P3	SFI1	Protein SFI1 homolog	O00470	MEIS1	Homeobox protein Meis1		[264] HGSC_I_m_3.PG.Quantity	HGSC
A8K979	ERI2	ERI1 exoribonuclease 2	O00471	EXOC5	Exocyst complex component 5		[265] BL_SM_4.PG.Quantity	SMBL
A8MPS7	YDJC	Carbohydrate deacetylase	O00478	BTN3A3	Butyrophilin subfamily 3 member A3		[266] EC_IV_m_2.PG.Quantity	EC
A8MSI8	LYRM9	LYR motif-containing protein 9	O00479	HMGN4	High mobility group nucleosome-binding domain-containing protein 4		[267] CCC_IV_m_4.PG.Quantity	CCC
A8MT19	RHPN2P1	Putative rhophilin-2-like protein RHPN2P1	O00481	BTN3A1	Butyrophilin subfamily 3 member A1		[268] HGSC_II_m_3.PG.Quantity	HGSC
A8MT70	ZBBX	Zinc finger B-box domain-containing protein 1	O00483	NDUFA4	Cytochrome c oxidase subunit NDUFA4		[269] HGSC_III_m_1.PG.Quantity	HGSC
A8MTA8	CIMIP2B	Ciliary microtubule inner protein 2B	O00487	PSMD14	26S proteasome non-ATPase regulatory subunit 14		[270] HGSC_II_m_3.PG.Quantity	HGSC
A8MTB9	CEACAM18	Carcinoembryonic antigen-related cell adhesion molecule 18	O00488	ZNF593	Zinc finger protein 593		[271] EC_III_m_1.PG.Quantity	EC
A8MTJ3	GNAT3	Guanine nucleotide-binding protein G(t) subunit alpha-3	O00499	BIN1	Myc box-dependent-interacting protein 1		[272] HGSC_III_m_3.PG.Quantity	HGSC
A8MTT3	CEBPZOS	Protein CEBPZOS	O00505	KPNA3	Importin subunit alpha-4		[273] CCC_III_m_1.PG.Quantity	CCC
A8MVS5	HIDE1	Protein HIDE1	O00506	STK25	Serine/threonine-protein kinase 25		[274] MC_III_p_2.PG.Quantity	MC
A8MVW0	FAM171A2	Protein FAM171A2	O00512	BCL9	B-cell CLL/lymphoma 9 protein		[275] BL_M_1.PG.Quantity	MBL
A8MVW5	HEPACAM2	HEPACAM family member 2	O00515	LAD1	Ladinin-1		[276] MC_IV_m_1.PG.Quantity	MC
A8MVX0	ARHGEF33	Rho guanine nucleotide exchange factor 33	O00519	FAAH	Fatty-acid amide hydrolase 1		[277] MC_III_m_3.PG.Quantity	MC
A8MW92	PHF20L1	PHD finger protein 20-like protein 1	O00522	KRIT1	Krev interaction trapped protein 1		[278] BL_M_1.PG.Quantity	MBL
A8MWA4	ZNF705EP	Putative zinc finger protein 705EP	O00533	CHL1	Neural cell adhesion molecule L1-like protein		[279] MC_III_m_1.PG.Quantity	MC
A8MWY0	ELAPOR2	Endosome/lysosome-associated apoptosis and autophagy regulator family member 2	O00534	VWA5A	von Willebrand factor A domain-containing protein 5A		[281] MC_III_m_2.PG.Quantity	MC
A8MXV4	NUDT19	Acyl-coenzyme A diphosphatase NUDT19	O00541	PES1	Pescadillo homolog		[282] MC_III_m_1.PG.Quantity	MC
A8MXV6	CDRT15L2	CMT1A duplicated region transcript 15 protein-like protein	O00559	EBAG9	Receptor-binding cancer antigen expressed on SiSo cells		[283] S_cystadenofibroma_0.PG.Quantity	SB
A8MYA2	CXorf49	Uncharacterized protein CXorf49	O00560	SDCBP	Syntenin-1		[284] EC_IV_p_1.PG.Quantity	EC
A8MYJ7	TTC34	Tetratricopeptide repeat protein 34	O00562	PITPNM1	Membrane-associated phosphatidylinositol transfer protein 1		[285] EC_III_m_1.PG.Quantity	EC
A8MYP8	CIMAP1B	Ciliary microtubule associated protein 1B	O00566	MPHOSPH10	U3 small nucleolar ribonucleoprotein protein MPP10		[286] HGSC_III_m_4.PG.Quantity	HGSC
A8TX70	COL6A5	Collagen alpha-5(VI) chain	O00567	NOP56	Nucleolar protein 56		[287] HGSC_I_m_4.PG.Quantity	HGSC
A9UHW6	MIF4GD	MIF4G domain-containing protein	O00571	DDX3X	ATP-dependent RNA helicase DDX3X		[288] CCC_I_m_4.PG.Quantity	CCC
A9YTQ3	AHRR	Aryl hydrocarbon receptor repressor	O00584	RNASET2	Ribonuclease T2		[289] CCC_I_m_3.PG.Quantity	CCC
A9Z1Z3	FER1L4	Fer-1-like protein 4	O00585	CCL21	C-C motif chemokine 21		[290] HGSC_I_m_2.PG.Quantity	HGSC
B0FP48;E5RIL1	UPK3BL1;UPK3BL2	Uroplakin-3b-like protein 1;Uroplakin-3b-like protein 2	O00592	PODXL	Podocalyxin		[291] HGSC_I_m_2.PG.Quantity	HGSC
B0I1T2	MYO1G	Unconventional myosin-Ig	O00602	FCN1	Ficolin-1		[293] HGSC_I_p_2.PG.Quantity	HGSC
B1AJZ9	FHAD1	Forkhead-associated domain-containing protein 1	O00622	CCN1	CCN family member 1		[294] CCC_I_m_4.PG.Quantity	CCC
B1AK53	ESPN	Espin	O00623	PEX12	Peroxisome assembly protein 12		[295] CCC_III_p_4.PG.Quantity	CCC
B1ANS9	WDR64	WD repeat-containing protein 64	O00625	PIR	Pirin		[296] CCC_I_m_3.PG.Quantity	CCC
B2RBV5	MRFAP1L2	MORF4 family associated protein 1 like 2	O00628	PEX7	Peroxisomal targeting signal 2 receptor		[297] HGSC_II_m_2.PG.Quantity	HGSC
B2RTY4	MYO9A	Unconventional myosin-IXa	O00629	KPNA4	Importin subunit alpha-3		[298] MC_I_m_4.PG.Quantity	MC
B2RUZ4	SMIM1	Small integral membrane protein 1	O00635	TRIM38	E3 ubiquitin-protein ligase TRIM38		[299] EC_IV_p_2.PG.Quantity	EC
B2RXF5	ZBTB42	Zinc finger and BTB domain-containing protein 42	O00712	NFIB	Nuclear factor 1 B-type		[300] HGSC_II_m_4.PG.Quantity	HGSC
B3KU38;P0DPB3	IQCJ-SCHIP1;SCHIP1	IQCJ-SCHIP1 readthrough transcript protein;Schwannomin-interacting protein 1	O00716	E2F3	Transcription factor E2F3		[301] HGSC_II_p_2.PG.Quantity	HGSC
B4DXR9	ZNF732	Zinc finger protein 732	O00743	PPP6C	Serine/threonine-protein phosphatase 6 catalytic subunit		[302] HGSC_IV_m_2.PG.Quantity	HGSC
B4E2M5	ANKRD66	Ankyrin repeat domain-containing protein 66	O00746	NME4	Nucleoside diphosphate kinase. mitochondrial		[303] EC_II_m_1.PG.Quantity	EC
B6A8C7	TARM1	T-cell-interacting. activating receptor on myeloid cells protein 1	O00748	CES2	Cocaine esterase		[304] MC_II_m_2.PG.Quantity	MC
B6SEH9	ERVV-2	Endogenous retrovirus group V member 2 Env polyprotein	O00750	PIK3C2B	Phosphatidylinositol 4-phosphate 3-kinase C2 domain-containing subunit beta		[305] CCC_IV_m_1.PG.Quantity	CCC
B7ZAP0	RABGAP1L	Rab GTPase-activating protein 1-like. isoform 10	O00754	MAN2B1	Lysosomal alpha-mannosidase		[306] HGSC_IV_m.PG.Quantity	HGSC
B7ZAQ6;P0CG08	GPR89A;GPR89B	Golgi pH regulator A;Golgi pH regulator B	O00755	WNT7A	Protein Wnt-7a		[307] EC_III_meno.PG.Quantity	EC
B7ZBB8	PPP1R3G	Protein phosphatase 1 regulatory subunit 3G	O00757	FBP2	Fructose-1.6-bisphosphatase isozyme 2		[309] HGSC_III_premeno.PG.Quantity	HGSC
C0HLS1	SCRIB	SCRIB overlapping open reading frame protein	O00762	UBE2C	Ubiquitin-conjugating enzyme E2 C
C9J7I0	UMAD1	UBAP1-MVB12-associated (UMA)-domain containing protein 1	O00763	ACACB	Acetyl-CoA carboxylase 2
C9JCN9	HSBP1L1	Heat shock factor-binding protein 1-like protein 1	O00764	PDXK	Pyridoxal kinase
C9JI98	TMEM238	Transmembrane protein 238	O00767	SCD	Stearoyl-CoA desaturase
C9JLW8	MCRIP1	Mapk-regulated corepressor-interacting protein 1	O14492	SH2B2	SH2B adapter protein 2
C9JRZ8	AKR1B15	Aldo-keto reductase family 1 member B15	O14493	CLDN4	Claudin-4
C9JSJ3	MEIOSIN	Meiosis initiator protein	O14494	PLPP1	Phospholipid phosphatase 1
D6REC4	CFAP99	Cilia- and flagella-associated protein 99	O14495	PLPP3	Phospholipid phosphatase 3
E5RJM6	ANKRD65	Ankyrin repeat domain-containing protein 65	O14497	ARID1A	AT-rich interactive domain-containing protein 1A
E9PAV3	NACA	Nascent polypeptide-associated complex subunit alpha. muscle-specific form	O14498	ISLR	Immunoglobulin superfamily containing leucine-rich repeat protein
E9PRG8	C11orf98	Uncharacterized protein C11orf98	O14521	SDHD	Succinate dehydrogenase [ubiquinone] cytochrome b small subunit. mitochondrial
G2XKQ0	SUMO1P1	Small ubiquitin-related modifier 5	O14522	PTPRT	Receptor-type tyrosine-protein phosphatase T
G9CGD6	CNK3/IPCEF1	CNK3/IPCEF1 fusion protein	O14523	C2CD2L	Phospholipid transfer protein C2CD2L
H3BQB6	STMND1	Stathmin domain-containing protein 1	O14524	NEMP1	Nuclear envelope integral membrane protein 1
H7BZ55	CROCC2	Ciliary rootlet coiled-coil protein 2	O14525	ASTN1	Astrotactin-1
K7EJ46	SMIM22	Small integral membrane protein 22	O14526	FCHO1	F-BAR domain only protein 1
L0R6Q1	SLC35A4	SLC35A4 upstream open reading frame protein	O14529	CUX2	Homeobox protein cut-like 2
L0R819	ASDURF	ASNSD1 upstream open reading frame protein	O14530	TXNDC9	Thioredoxin domain-containing protein 9
L0R8F8	MIEF1	Mitochondrial ribosome and complex I assembly factor AltMIEF1	O14531	DPYSL4	Dihydropyrimidinase-related protein 4
M5A8F1	ERVH48-1	Suppressyn	O14544	SOCS6	Suppressor of cytokine signaling 6
O00115	DNASE2	Deoxyribonuclease-2-alpha	O14545	TRAFD1	TRAF-type zinc finger domain-containing protein 1
O00116	AGPS	Alkyldihydroxyacetonephosphate synthase. peroxisomal	O14548	COX7A2L	Cytochrome c oxidase subunit 7A-related protein. mitochondrial
O00124	UBXN8	UBX domain-containing protein 8	O14556	GAPDHS	Glyceraldehyde-3-phosphate dehydrogenase. testis-specific
O00139	KIF2A	Kinesin-like protein KIF2A	O14558	HSPB6	Heat shock protein beta-6
O00141	SGK1	Serine/threonine-protein kinase Sgk1	O14561	NDUFAB1	Acyl carrier protein. mitochondrial
O00142	TK2	Thymidine kinase 2. mitochondrial	O14562	UBFD1	Ubiquitin domain-containing protein UBFD1
O00148	DDX39A	ATP-dependent RNA helicase DDX39A	O14569	CYB561D2	Transmembrane reductase CYB561D2
O00151	PDLIM1	PDZ and LIM domain protein 1	O14576	DYNC1I1	Cytoplasmic dynein 1 intermediate chain 1
O00154	ACOT7	Cytosolic acyl coenzyme A thioester hydrolase	O14578	CIT	Citron Rho-interacting kinase
O00159	MYO1C	Unconventional myosin-Ic	O14579	COPE	Coatomer subunit epsilon
O00160	MYO1F	Unconventional myosin-If	O14593	RFXANK	DNA-binding protein RFXANK
O00161	SNAP23	Synaptosomal-associated protein 23	O14595	CTDSP2	Carboxy-terminal domain RNA polymerase II polypeptide A small phosphatase 2
O00165	HAX1	HCLS1-associated protein X-1	O14613	CDC42EP2	Cdc42 effector protein 2
O00167	EYA2	Eyes absent homolog 2	O14617	AP3D1	AP-3 complex subunit delta-1
O00168	FXYD1	Phospholemman	O14618	CCS	Copper chaperone for superoxide dismutase
O00170	AIP	AH receptor-interacting protein	O14628	ZNF195	Zinc finger protein 195
O00175	CCL24	C-C motif chemokine 24	O14638	ENPP3	Ectonucleotide pyrophosphatase/phosphodiesterase family member 3
O00178	GTPBP1	GTP-binding protein 1	O14639	ABLIM1	Actin-binding LIM protein 1
O00180	KCNK1	Potassium channel subfamily K member 1	O14640	DVL1	Segment polarity protein dishevelled homolog DVL-1
O00182	LGALS9	Galectin-9	O14641	DVL2	Segment polarity protein dishevelled homolog DVL-2
O00186	STXBP3	Syntaxin-binding protein 3	O14645	DNALI1	Axonemal dynein light intermediate polypeptide 1
O00187	MASP2	Man0-binding lectin serine protease 2	O14646	CHD1	Chromodomain-helicase-DNA-binding protein 1
O00189	AP4M1	AP-4 complex subunit mu-1	O14647	CHD2	Chromodomain-helicase-DNA-binding protein 2
O00192	ARVCF	Splicing regulator ARVCF	O14653	GOSR2	Golgi SNAP receptor complex member 2
O00193	SMAP	Small acidic protein	O14656	TOR1A	Torsin-1A
O00194	RAB27B	Ras-related protein Rab-27B	O14657	TOR1B	Torsin-1B
O00203	AP3B1	AP-3 complex subunit beta-1	O14662	STX16	Syntaxin-16
O00204	SULT2B1	Sulfotransferase 2B1	O14672	ADAM10	Disintegrin and metalloproteinase domain-containing protein 10
O00206	TLR4	Toll-like receptor 4	O14678	ABCD4	Lysosomal cobalamin transporter ABCD4
O00212	RHOD	Rho-related GTP-binding protein RhoD	O14681	EI24	Etoposide-induced protein 2.4 homolog
O00213	APBB1	Amyloid beta precursor protein binding family B member 1	O14682	ENC1	Ectoderm-neural cortex protein 1
O00214	LGALS8	Galectin-8	O14683	TP53I11	Tumor protein p53-inducible protein 11
O00217	NDUFS8	NADH dehydrogenase [ubiquinone] iron-sulfur protein 8. mitochondrial	O14686	KMT2D	Histone-lysine N-methyltransferase 2D
O00220	TNFRSF10A	Tumor necrosis factor receptor superfamily member 10A	O14727	APAF1	Apoptotic protease-activating factor 1
O00221	NFKBIE	NF-kappa-B inhibitor epsilon	O14730	RIOK3	Serine/threonine-protein kinase RIO3
O00231	PSMD11	26S proteasome non-ATPase regulatory subunit 11	O14732	IMPA2	Inositol monophosphatase 2
O00232	PSMD12	26S proteasome non-ATPase regulatory subunit 12	O14733	MAP2K7	Dual specificity mitogen-activated protein kinase kinase 7
O00233	PSMD9	26S proteasome non-ATPase regulatory subunit 9	O14734	ACOT8	Acyl-coenzyme A thioesterase 8
O00241	SIRPB1	Signal-regulatory protein beta-1	O14735	CDIPT	CDP-diacylglycerol--inositol 3-phosphatidyltransferase
O00244	ATOX1	Copper transport protein ATOX1	O14737	PDCD5	Programmed cell death protein 5
O00255	MEN1	Menin	O14744	PRMT5	Protein arginine N-methyltransferase 5
O00257	CBX4	E3 SUMO-protein ligase CBX4	O14745	NHERF1	Na(+)/H(+) exchange regulatory cofactor NHE-RF1
O00258	GET1	Guided entry of tail-anchored proteins factor 1	O14756	HSD17B6	17-beta-hydroxysteroid dehydrogenase type 6
O00264	PGRMC1	Membrane-associated progesterone receptor component 1	O14763	TNFRSF10B	Tumor necrosis factor receptor superfamily member 10B
O00267	SUPT5H	Transcription elongation factor SPT5	O14772	FPGT	Fucose-1-phosphate guanylyltransferase
O00268	TAF4	Transcription initiation factor TFIID subunit 4	O14773	TPP1	Tripeptidyl-peptidase 1
O00273	DFFA	DNA fragmentation factor subunit alpha	O14775	GNB5	Guanine nucleotide-binding protein subunit beta-5
O00287	RFXAP	Regulatory factor X-associated protein	O14776	TCERG1	Transcription elongation regulator 1
O00291	HIP1	Huntingtin-interacting protein 1	O14777	NDC80	Kinetochore protein NDC80 homolog
O00292	LEFTY2	Left-right determination factor 2	O14786	NRP1	Neuropilin-1
O00299	CLIC1	Chloride intracellular channel protein 1	O14787	TNPO2	Transportin-2
O00300	TNFRSF11B	Tumor necrosis factor receptor superfamily member 11B	O14791	APOL1	Apolipoprotein L1
O00303	EIF3F	Eukaryotic translation initiation factor 3 subunit F	O14795	UNC13B	Protein unc-13 homolog B
O00305	CACNB4	Voltage-dependent L-type calcium channel subunit beta-4	O14802	POLR3A	DNA-directed RNA polymerase III subunit RPC1
O00308	WWP2	NEDD4-like E3 ubiquitin-protein ligase WWP2	O14807	MRAS	Ras-related protein M-Ras
O00311	CDC7	Cell division cycle 7-related protein kinase	O14810	CPLX1	Complexin-1
O00329	PIK3CD	Phosphatidylinositol 4.5-bisphosphate 3-kinase catalytic subunit delta isoform	O14815	CAPN9	Calpain-9
O00330	PDHX	Pyruvate dehydrogenase protein X component. mitochondrial	O14817	TSPAN4	Tetraspanin-4
O00338	SULT1C2	Sulfotransferase 1C2	O14818	PSMA7	Proteasome subunit alpha type-7
O00339	MATN2	Matrilin-2	O14827	RASGRF2	Ras-specific guanine nucleotide-releasing factor 2
O00391	QSOX1	Sulfhydryl oxidase 1	O14828	SCAMP3	Secretory carrier-associated membrane protein 3
O00399	DCTN6	Dynactin subunit 6	O14832	PHYH	Phytanoyl-CoA dioxygenase. peroxisomal
O00400	SLC33A1	Acetyl-coenzyme A transporter 1	O14841	OPLAH	5-oxoprolinase
O00401	WASL	Actin nucleation-promoting factor WASL	O14867	BACH1	Transcription regulator protein BACH1
O00408	PDE2A	cGMP-dependent 3'.5'-cyclic phosphodiesterase	O14874	BCKDK	[3-methyl-2-oxobutanoate dehydrogenase [lipoamide]] kinase. mitochondrial
O00410	IPO5	Importin-5	O14879	IFIT3	Interferon-induced protein with tetratricopeptide repeats 3
O00411	POLRMT	DNA-directed RNA polymerase. mitochondrial	O14880	MGST3	Glutathione S-transferase 3. mitochondrial
O00418	EEF2K	Eukaryotic elongation factor 2 kinase	O14893	GEMIN2	Gem-associated protein 2
O00422	SAP18	Histone deacetylase complex subunit SAP18	O14896	IRF6	Interferon regulatory factor 6
O00423	EML1	Echinoderm microtubule-associated protein-like 1	O14907	TAX1BP3	Tax1-binding protein 3
O00425	IGF2BP3	Insulin-like growth factor 2 mRNA-binding protein 3	O14908	GIPC1	PDZ domain-containing protein GIPC1
O00429	DNM1L	Dynamin-1-like protein	O14910	LIN7A	Protein lin-7 homolog A
O00442	RTCA	RNA 3'-terminal phosphate cyclase	O14920	IKBKB	Inhibitor of nuclear factor kappa-B kinase subunit beta
O00443	PIK3C2A	Phosphatidylinositol 4-phosphate 3-kinase C2 domain-containing subunit alpha	O14924	RGS12	Regulator of G-protein signaling 12
O00445	SYT5	Synaptotagmin-5	O14925	TIMM23	Mitochondrial import inner membrane translocase subunit Tim23
O00451	GFRA2	GDNF family receptor alpha-2	O14929	HAT1	Histone acetyltransferase type B catalytic subunit
O00453	LST1	Leukocyte-specific transcript 1 protein	O14933	UBE2L6	Ubiquitin/ISG15-conjugating enzyme E2 L6
O00458	IFRD1	Interferon-related developmental regulator 1	O14936	CASK	Peripheral plasma membrane protein CASK
O00459	PIK3R2	Phosphatidylinositol 3-kinase regulatory subunit beta	O14939	PLD2	Phospholipase D2
O00461	GOLIM4	Golgi integral membrane protein 4	O14949	UQCRQ	Cytochrome b-c1 complex subunit 8
O00462	MANBA	Beta-mannosidase	O14950	MYL12B	Myosin regulatory light chain 12B
O00463	TRAF5	TNF receptor-associated factor 5	O14957	UQCR11	Cytochrome b-c1 complex subunit 10
O00468	AGRN	Agrin	O14960	LECT2	Leukocyte cell-derived chemotaxin-2
O00469	PLOD2	Procollagen-lysine.2-oxoglutarate 5-dioxygenase 2	O14964	HGS	Hepatocyte growth factor-regulated tyrosine kinase substrate
O00470	MEIS1	Homeobox protein Meis1	O14965	AURKA	Aurora kinase A
O00471	EXOC5	Exocyst complex component 5	O14966	RAB29	Ras-related protein Rab-7L1
O00478	BTN3A3	Butyrophilin subfamily 3 member A3	O14967	CLGN	Calmegin
O00479	HMGN4	High mobility group nucleosome-binding domain-containing protein 4	O14972	VPS26C	Vacuolar protein sorting-associated protein 26C
O00481	BTN3A1	Butyrophilin subfamily 3 member A1	O14974	PPP1R12A	Protein phosphatase 1 regulatory subunit 12A
O00483	NDUFA4	Cytochrome c oxidase subunit NDUFA4	O14975	SLC27A2	Long-chain fatty acid transport protein 2
O00487	PSMD14	26S proteasome non-ATPase regulatory subunit 14	O14976	GAK	Cyclin-G-associated kinase
O00488	ZNF593	Zinc finger protein 593	O14979	HNRNPDL	Heterogeneous nuclear ribonucleoprotein D-like
O00499	BIN1	Myc box-dependent-interacting protein 1	O14980	XPO1	Exportin-1
O00501	CLDN5	Claudin-5	O14981	BTAF1	TATA-binding protein-associated factor 172
O00505	KPNA3	Importin subunit alpha-4	O14983	ATP2A1	Sarcoplasmic/endoplasmic reticulum calcium ATPase 1
O00506	STK25	Serine/threonine-protein kinase 25	O15013	ARHGEF10	Rho guanine nucleotide exchange factor 10
O00507	USP9Y	Probable ubiquitin carboxyl-terminal hydrolase FAF-Y	O15014	ZNF609	Zinc finger protein 609
O00512	BCL9	B-cell CLL/lymphoma 9 protein	O15018	PDZD2	PDZ domain-containing protein 2
O00515	LAD1	Ladinin-1	O15020	SPTBN2	Spectrin beta chain. non-erythrocytic 2
O00519	FAAH	Fatty-acid amide hydrolase 1	O15021	MAST4	Microtubule-associated serine/threonine-protein kinase 4
O00522	KRIT1	Krev interaction trapped protein 1	O15027	SEC16A	Protein transport protein Sec16A
O00526	UPK2	Uroplakin-2	O15031	PLXNB2	Plexin-B2
O00533	CHL1	Neural cell adhesion molecule L1-like protein	O15033	AREL1	Apoptosis-resistant E3 ubiquitin protein ligase 1
O00534	VWA5A	von Willebrand factor A domain-containing protein 5A	O15034	RIMBP2	RIMS-binding protein 2
O00541	PES1	Pescadillo homolog	O15037	KHNYN	Protein KHNYN
O00559	EBAG9	Receptor-binding cancer antigen expressed on SiSo cells	O15040	TECPR2	Tectonin beta-propeller repeat-containing protein 2
O00560	SDCBP	Syntenin-1	O15042	U2SURP	U2 snRNP-associated SURP motif-containing protein
O00562	PITPNM1	Membrane-associated phosphatidylinositol transfer protein 1	O15047	SETD1A	Histone-lysine N-methyltransferase SETD1A
O00566	MPHOSPH10	U3 small nucleolar ribonucleoprotein protein MPP10	O15050	TRANK1	TPR and ankyrin repeat-containing protein 1
O00567	NOP56	Nucleolar protein 56	O15056	SYNJ2	Synaptojanin-2
O00571	DDX3X	ATP-dependent RNA helicase DDX3X	O15061	SYNM	Synemin
O00584	RNASET2	Ribonuclease T2	O15063	GARRE1	Granule associated Rac and RHOG effector protein 1
O00585	CCL21	C-C motif chemokine 21	O15066	KIF3B	Kinesin-like protein KIF3B
O00591	GABRP	Gamma-aminobutyric acid receptor subunit pi	O15067	PFAS	Phosphoribosylformylglycinamidine synthase
O00592	PODXL	Podocalyxin	O15068	MCF2L	Guanine nucleotide exchange factor DBS
O00602	FCN1	Ficolin-1	O15072	ADAMTS3	A disintegrin and metalloproteinase with thrombospondin motifs 3
O00622	CCN1	CCN family member 1	O15075	DCLK1	Serine/threonine-protein kinase DCLK1
O00623	PEX12	Peroxisome assembly protein 12	O15078	CEP290	Centrosomal protein of 290 kDa
O00625	PIR	Pirin	O15084	ANKRD28	Serine/threonine-protein phosphatase 6 regulatory ankyrin repeat subunit A
O00626	CCL22	C-C motif chemokine 22	O15085	ARHGEF11	Rho guanine nucleotide exchange factor 11
O00628	PEX7	Peroxisomal targeting signal 2 receptor	O15091	PRORP	Mitochondrial ribonuclease P catalytic subunit
O00629	KPNA4	Importin subunit alpha-3	O15111	CHUK	Inhibitor of nuclear factor kappa-B kinase subunit alpha
O00635	TRIM38	E3 ubiquitin-protein ligase TRIM38	O15116	LSM1	U6 snRNA-associated Sm-like protein LSm1
O00712	NFIB	Nuclear factor 1 B-type	O15117	FYB1	FYN-binding protein 1
O00716	E2F3	Transcription factor E2F3	O15118	NPC1	NPC intracellular cholesterol transporter 1
O00743	PPP6C	Serine/threonine-protein phosphatase 6 catalytic subunit	O15120	AGPAT2	1-acyl-sn-glycerol-3-phosphate acyltransferase beta
O00746	NME4	Nucleoside diphosphate kinase. mitochondrial	O15121	DEGS1	Sphingolipid delta(4)-desaturase DES1
O00748	CES2	Cocaine esterase	O15123	ANGPT2	Angiopoietin-2
O00750	PIK3C2B	Phosphatidylinositol 4-phosphate 3-kinase C2 domain-containing subunit beta	O15126	SCAMP1	Secretory carrier-associated membrane protein 1
O00754	MAN2B1	Lysosomal alpha-mannosidase	O15127	SCAMP2	Secretory carrier-associated membrane protein 2
O00755	WNT7A	Protein Wnt-7a	O15131	KPNA5	Importin subunit alpha-6
O00757	FBP2	Fructose-1.6-bisphosphatase isozyme 2	O15143	ARPC1B	Actin-related protein 2/3 complex subunit 1B
O00762	UBE2C	Ubiquitin-conjugating enzyme E2 C	O15144	ARPC2	Actin-related protein 2/3 complex subunit 2
O00763	ACACB	Acetyl-CoA carboxylase 2	O15145	ARPC3	Actin-related protein 2/3 complex subunit 3
O00764	PDXK	Pyridoxal kinase	O15155	BET1	BET1 homolog
O00767	SCD	Stearoyl-CoA desaturase	O15160	POLR1C	DNA-directed RNA polymerases I and III subunit RPAC1
O14490	DLGAP1	Disks large-associated protein 1	O15162	PLSCR1	Phospholipid scramblase 1
O14492	SH2B2	SH2B adapter protein 2	O15164	TRIM24	Transcription intermediary factor 1-alpha
O14493	CLDN4	Claudin-4	O15169	AXIN1	Axin-1
O14494	PLPP1	Phospholipid phosphatase 1	O15173	PGRMC2	Membrane-associated progesterone receptor component 2
O14495	PLPP3	Phospholipid phosphatase 3	O15182	CETN3	Centrin-3
O14497	ARID1A	AT-rich interactive domain-containing protein 1A	O15194	CTDSPL	CTD small phosphatase-like protein
O14498	ISLR	Immunoglobulin superfamily containing leucine-rich repeat protein	O15195	VILL	Villin-like protein
O14503	BHLHE40	Class E basic helix-loop-helix protein 40	O15204	ADAMDEC1	ADAM DEC1
O14514	ADGRB1	Adhesion G protein-coupled receptor B1	O15211	RGL2	Ral guanine nucleotide dissociation stimulator-like 2
O14519	CDK2AP1	Cyclin-dependent kinase 2-associated protein 1	O15212	PFDN6	Prefoldin subunit 6
O14521	SDHD	Succinate dehydrogenase [ubiquinone] cytochrome b small subunit. mitochondrial	O15213	WDR46	WD repeat-containing protein 46
O14522	PTPRT	Receptor-type tyrosine-protein phosphatase T	O15217	GSTA4	Glutathione S-transferase A4
O14523	C2CD2L	Phospholipid transfer protein C2CD2L	O15226	NKRF	NF-kappa-B-repressing factor
O14524	NEMP1	Nuclear envelope integral membrane protein 1	O15228	GNPAT	Dihydroxyacetone phosphate acyltransferase
O14525	ASTN1	Astrotactin-1	O15229	KMO	Kynurenine 3-monooxygenase
O14526	FCHO1	F-BAR domain only protein 1	O15230	LAMA5	Laminin subunit alpha-5
O14529	CUX2	Homeobox protein cut-like 2	O15231	ZNF185	Zinc finger protein 185
O14530	TXNDC9	Thioredoxin domain-containing protein 9	O15234	CASC3	Protein CASC3
O14531	DPYSL4	Dihydropyrimidinase-related protein 4	O15235	MRPS12	Small ribosomal subunit protein uS12m
O14544	SOCS6	Suppressor of cytokine signaling 6	O15239	NDUFA1	NADH dehydrogenase [ubiquinone] 1 alpha subcomplex subunit 1
O14545	TRAFD1	TRAF-type zinc finger domain-containing protein 1	O15243	LEPROT	Leptin receptor gene-related protein
O14548	COX7A2L	Cytochrome c oxidase subunit 7A-related protein. mitochondrial	O15247	CLIC2	Chloride intracellular channel protein 2
O14556	GAPDHS	Glyceraldehyde-3-phosphate dehydrogenase. testis-specific	O15254	ACOX3	Peroxisomal acyl-coenzyme A oxidase 3
O14558	HSPB6	Heat shock protein beta-6	O15258	RER1	Protein RER1
O14561	NDUFAB1	Acyl carrier protein. mitochondrial	O15259	NPHP1	Nephrocystin-1
O14562	UBFD1	Ubiquitin domain-containing protein UBFD1	O15260	SURF4	Surfeit locus protein 4
O14569	CYB561D2	Transmembrane reductase CYB561D2	O15264	MAPK13	Mitogen-activated protein kinase 13
O14576	DYNC1I1	Cytoplasmic dynein 1 intermediate chain 1	O15265	ATXN7	Ataxin-7
O14578	CIT	Citron Rho-interacting kinase	O15269	SPTLC1	Serine palmitoyltransferase 1
O14579	COPE	Coatomer subunit epsilon	O15270	SPTLC2	Serine palmitoyltransferase 2
O14593	RFXANK	DNA-binding protein RFXANK	O15294	OGT	UDP-N-acetylglucosamine--peptide N-acetylglucosaminyltransferase 110 kDa subunit
O14595	CTDSP2	Carboxy-terminal domain RNA polymerase II polypeptide A small phosphatase 2	O15296	ALOX15B	Polyunsaturated fatty acid lipoxygenase ALOX15B
O14607	UTY	Histone demethylase UTY	O15297	PPM1D	Protein phosphatase 1D
O14613	CDC42EP2	Cdc42 effector protein 2	O15304	SIVA1	Apoptosis regulatory protein Siva
O14617	AP3D1	AP-3 complex subunit delta-1	O15305	PMM2	Phosphomannomutase 2
O14618	CCS	Copper chaperone for superoxide dismutase	O15321	TM9SF1	Transmembrane 9 superfamily member 1
O14625	CXCL11	C-X-C motif chemokine 11	O15327	INPP4B	Inositol polyphosphate 4-phosphatase type II
O14628	ZNF195	Zinc finger protein 195	O15344	MID1	E3 ubiquitin-protein ligase Midline-1
O14638	ENPP3	Ectonucleotide pyrophosphatase/phosphodiesterase family member 3	O15347	HMGB3	High mobility group protein B3
O14639	ABLIM1	Actin-binding LIM protein 1	O15355	PPM1G	Protein phosphatase 1G
O14640	DVL1	Segment polarity protein dishevelled homolog DVL-1	O15357	INPPL1	Phosphatidylinositol 3.4.5-trisphosphate 5-phosphatase 2
O14641	DVL2	Segment polarity protein dishevelled homolog DVL-2	O15371	EIF3D	Eukaryotic translation initiation factor 3 subunit D
O14645	DNALI1	Axonemal dynein light intermediate polypeptide 1	O15372	EIF3H	Eukaryotic translation initiation factor 3 subunit H
O14646	CHD1	Chromodomain-helicase-DNA-binding protein 1	O15379	HDAC3	Histone deacetylase 3
O14647	CHD2	Chromodomain-helicase-DNA-binding protein 2	O15381	NVL	Nuclear valosin-containing protein-like
O14653	GOSR2	Golgi SNAP receptor complex member 2	O15382	BCAT2	Branched-chain-amino-acid aminotransferase. mitochondrial
O14656	TOR1A	Torsin-1A	O15392	BIRC5	Baculoviral IAP repeat-containing protein 5
O14657	TOR1B	Torsin-1B	O15393	TMPRSS2	Transmembrane protease serine 2
O14662	STX16	Syntaxin-16	O15394	NCAM2	Neural cell adhesion molecule 2
O14672	ADAM10	Disintegrin and metalloproteinase domain-containing protein 10	O15397	IPO8	Importin-8
O14678	ABCD4	Lysosomal cobalamin transporter ABCD4	O15400	STX7	Syntaxin-7
O14681	EI24	Etoposide-induced protein 2.4 homolog	O15403	SLC16A6	Monocarboxylate transporter 7
O14682	ENC1	Ectoderm-neural cortex protein 1	O15417	TNRC18	Trinucleotide repeat-containing gene 18 protein
O14683	TP53I11	Tumor protein p53-inducible protein 11	O15427	SLC16A3	Monocarboxylate transporter 4
O14684	PTGES	Prostaglandin E synthase	O15431	SLC31A1	High affinity copper uptake protein 1
O14686	KMT2D	Histone-lysine N-methyltransferase 2D	O15438	ABCC3	ATP-binding cassette sub-family C member 3
O14715	RGPD8	RANBP2-like and GRIP domain-containing protein 8	O15439	ABCC4	ATP-binding cassette sub-family C member 4
O14727	APAF1	Apoptotic protease-activating factor 1	O15440	ABCC5	ATP-binding cassette sub-family C member 5
O14730	RIOK3	Serine/threonine-protein kinase RIO3	O15446	POLR1G	DNA-directed RNA polymerase I subunit RPA34
O14732	IMPA2	Inositol monophosphatase 2	O15455	TLR3	Toll-like receptor 3
O14733	MAP2K7	Dual specificity mitogen-activated protein kinase kinase 7	O15460	P4HA2	Prolyl 4-hydroxylase subunit alpha-2
O14734	ACOT8	Acyl-coenzyme A thioesterase 8	O15484	CAPN5	Calpain-5
O14735	CDIPT	CDP-diacylglycerol--inositol 3-phosphatidyltransferase	O15488	GYG2	Glycogenin-2
O14737	PDCD5	Programmed cell death protein 5	O15498	YKT6	Synaptobrevin homolog YKT6
O14744	PRMT5	Protein arginine N-methyltransferase 5	O15504	NUP42	Nucleoporin NUP42
O14745	NHERF1	Na(+)/H(+) exchange regulatory cofactor NHE-RF1	O15511	ARPC5	Actin-related protein 2/3 complex subunit 5
O14756	HSD17B6	17-beta-hydroxysteroid dehydrogenase type 6	O15514	POLR2D	DNA-directed RNA polymerase II subunit RPB4
O14757	CHEK1	Serine/threonine-protein kinase Chk1	O15516	CLOCK	Circadian locomoter output cycles protein kaput
O14763	TNFRSF10B	Tumor necrosis factor receptor superfamily member 10B	O15519	CFLAR	CASP8 and FADD-like apoptosis regulator
O14770	MEIS2	Homeobox protein Meis2	O15522;O95096	NKX2-8;NKX2-2	Homeobox protein Nkx-2.8;Homeobox protein Nkx-2.2
O14772	FPGT	Fucose-1-phosphate guanylyltransferase	O15525	MAFG	Transcription factor MafG
O14773	TPP1	Tripeptidyl-peptidase 1	O15530	PDPK1	3-phosphoinositide-dependent protein kinase 1
O14775	GNB5	Guanine nucleotide-binding protein subunit beta-5	O15533	TAPBP	Tapasin
O14776	TCERG1	Transcription elongation regulator 1	O15541	RNF113A	E3 ubiquitin-protein ligase RNF113A
O14777	NDC80	Kinetochore protein NDC80 homolog	O15550	KDM6A	Lysine-specific demethylase 6A
O14782	KIF3C	Kinesin-like protein KIF3C	O15551	CLDN3	Claudin-3
O14786	NRP1	Neuropilin-1	O15553	MEFV	Pyrin
O14787	TNPO2	Transportin-2	O15554	KCNN4	Intermediate conductance calcium-activated potassium channel protein 4
O14791	APOL1	Apolipoprotein L1	O43143	DHX15	ATP-dependent RNA helicase DHX15
O14792	HS3ST1	Heparan sulfate glucosamine 3-O-sulfotransferase 1	O43148	RNMT	mRNA cap guanine-N7 methyltransferase
O14795	UNC13B	Protein unc-13 homolog B	O43149	ZZEF1	Zinc finger ZZ-type and EF-hand domain-containing protein 1
O14798	TNFRSF10C	Tumor necrosis factor receptor superfamily member 10C	O43150	ASAP2	Arf-GAP with SH3 domain. ANK repeat and PH domain-containing protein 2
O14802	POLR3A	DNA-directed RNA polymerase III subunit RPC1	O43155	FLRT2	Leucine-rich repeat transmembrane protein FLRT2
O14807	MRAS	Ras-related protein M-Ras	O43156	TTI1	TELO2-interacting protein 1 homolog
O14810	CPLX1	Complexin-1	O43157	PLXNB1	Plexin-B1
O14815	CAPN9	Calpain-9	O43159	RRP8	Ribosomal RNA-processing protein 8
O14817	TSPAN4	Tetraspanin-4	O43164	PJA2	E3 ubiquitin-protein ligase Praja-2
O14818	PSMA7	Proteasome subunit alpha type-7	O43166	SIPA1L1	Signal-induced proliferation-associated 1-like protein 1
O14827	RASGRF2	Ras-specific guanine nucleotide-releasing factor 2	O43169	CYB5B	Cytochrome b5 type B
O14828	SCAMP3	Secretory carrier-associated membrane protein 3	O43172	PRPF4	U4/U6 small nuclear ribonucleoprotein Prp4
O14832	PHYH	Phytanoyl-CoA dioxygenase. peroxisomal	O43174	CYP26A1	Cytochrome P450 26A1
O14841	OPLAH	5-oxoprolinase	O43175	PHGDH	D-3-phosphoglycerate dehydrogenase
O14867	BACH1	Transcription regulator protein BACH1	O43181	NDUFS4	NADH dehydrogenase [ubiquinone] iron-sulfur protein 4. mitochondrial
O14874	BCKDK	[3-methyl-2-oxobutanoate dehydrogenase [lipoamide]] kinase. mitochondrial	O43182	ARHGAP6	Rho GTPase-activating protein 6
O14879	IFIT3	Interferon-induced protein with tetratricopeptide repeats 3	O43184	ADAM12	Disintegrin and metalloproteinase domain-containing protein 12
O14880	MGST3	Glutathione S-transferase 3. mitochondrial	O43189	PHF1	PHD finger protein 1
O14893	GEMIN2	Gem-associated protein 2	O43194	GPR39	G-protein coupled receptor 39
O14894	TM4SF5	Transmembrane 4 L6 family member 5	O43236	SEPTIN4	Septin-4
O14896	IRF6	Interferon regulatory factor 6	O43237	DYNC1LI2	Cytoplasmic dynein 1 light intermediate chain 2
O14907	TAX1BP3	Tax1-binding protein 3	O43240	KLK10	Kallikrein-10
O14908	GIPC1	PDZ domain-containing protein GIPC1	O43242	PSMD3	26S proteasome non-ATPase regulatory subunit 3
O14910	LIN7A	Protein lin-7 homolog A	O43251	RBFOX2	RNA binding protein fox-1 homolog 2
O14920	IKBKB	Inhibitor of nuclear factor kappa-B kinase subunit beta	O43252	PAPSS1	Bifunctional 3'-phosphoadenosine 5'-phosphosulfate synthase 1
O14924	RGS12	Regulator of G-protein signaling 12	O43264	ZW10	Centromere/kinetochore protein zw10 homolog
O14925	TIMM23	Mitochondrial import inner membrane translocase subunit Tim23	O43272	PRODH	Proline dehydrogenase 1. mitochondrial
O14929	HAT1	Histone acetyltransferase type B catalytic subunit	O43278	SPINT1	Kunitz-type protease inhibitor 1
O14933	UBE2L6	Ubiquitin/ISG15-conjugating enzyme E2 L6	O43281	EFS	Embryonal Fyn-associated substrate
O14936	CASK	Peripheral plasma membrane protein CASK	O43286	B4GALT5	Beta-1.4-galactosyltransferase 5
O14939	PLD2	Phospholipase D2	O43290	SART1	U4/U6.U5 tri-snRNP-associated protein 1
O14949	UQCRQ	Cytochrome b-c1 complex subunit 8	O43291	SPINT2	Kunitz-type protease inhibitor 2
O14950	MYL12B	Myosin regulatory light chain 12B	O43292	GPAA1	Glycosylphosphatidylinositol anchor attachment 1 protein
O14957	UQCR11	Cytochrome b-c1 complex subunit 10	O43293	DAPK3	Death-associated protein kinase 3
O14958	CASQ2	Calsequestrin-2	O43294	TGFB1I1	Transforming growth factor beta-1-induced transcript 1 protein
O14960	LECT2	Leukocyte cell-derived chemotaxin-2	O43295	SRGAP3	SLIT-ROBO Rho GTPase-activating protein 3
O14964	HGS	Hepatocyte growth factor-regulated tyrosine kinase substrate	O43298	ZBTB43	Zinc finger and BTB domain-containing protein 43
O14965	AURKA	Aurora kinase A	O43299	AP5Z1	AP-5 complex subunit zeta-1
O14966	RAB29	Ras-related protein Rab-7L1	O43301	HSPA12A	Heat shock 70 kDa protein 12A
O14967	CLGN	Calmegin	O43303	CCP110	Centriolar coiled-coil protein of 110 kDa
O14972	VPS26C	Vacuolar protein sorting-associated protein 26C	O43306	ADCY6	Adenylate cyclase type 6
O14974	PPP1R12A	Protein phosphatase 1 regulatory subunit 12A	O43310	CTIF	CBP80/20-dependent translation initiation factor
O14975	SLC27A2	Long-chain fatty acid transport protein 2	O43312	MTSS1	Protein MTSS 1
O14976	GAK	Cyclin-G-associated kinase	O43313	ATMIN	ATM interactor
O14979	HNRNPDL	Heterogeneous nuclear ribonucleoprotein D-like	O43314	PPIP5K2	Inositol hexakisphosphate and diphosphoinositol-pentakisphosphate kinase 2
O14980	XPO1	Exportin-1	O43318	MAP3K7	Mitogen-activated protein kinase kinase kinase 7
O14981	BTAF1	TATA-binding protein-associated factor 172	O43324	EEF1E1	Eukaryotic translation elongation factor 1 epsilon-1
O14983	ATP2A1	Sarcoplasmic/endoplasmic reticulum calcium ATPase 1	O43325	LYRM1	LYR motif-containing protein 1
O14986	PIP5K1B	Phosphatidylinositol 4-phosphate 5-kinase type-1 beta	O43347	MSI1	RNA-binding protein Musashi homolog 1
O14994	SYN3	Synapsin-3	O43353	RIPK2	Receptor-interacting serine/threonine-protein kinase 2
O15013	ARHGEF10	Rho guanine nucleotide exchange factor 10	O43374	RASA4	Ras GTPase-activating protein 4
O15014	ZNF609	Zinc finger protein 609	O43379	WDR62	WD repeat-containing protein 62
O15015	ZNF646	Zinc finger protein 646	O43390	HNRNPR	Heterogeneous nuclear ribonucleoprotein R
O15016	TRIM66	Tripartite motif-containing protein 66	O43395	PRPF3	U4/U6 small nuclear ribonucleoprotein Prp3
O15018	PDZD2	PDZ domain-containing protein 2	O43396	TXNL1	Thioredoxin-like protein 1
O15020	SPTBN2	Spectrin beta chain. non-erythrocytic 2	O43399	TPD52L2	Tumor protein D54
O15021	MAST4	Microtubule-associated serine/threonine-protein kinase 4	O43402	EMC8	ER membrane protein complex subunit 8
O15027	SEC16A	Protein transport protein Sec16A	O43414	ERI3	ERI1 exoribonuclease 3
O15031	PLXNB2	Plexin-B2	O43422	THAP12	52 kDa repressor of the inhibitor of the protein kinase
O15033	AREL1	Apoptosis-resistant E3 ubiquitin protein ligase 1	O43426	SYNJ1	Synaptojanin-1
O15034	RIMBP2	RIMS-binding protein 2	O43427	FIBP	Acidic fibroblast growth factor intracellular-binding protein
O15037	KHNYN	Protein KHNYN	O43432	EIF4G3	Eukaryotic translation initiation factor 4 gamma 3
O15040	TECPR2	Tectonin beta-propeller repeat-containing protein 2	O43435	TBX1	T-box transcription factor TBX1
O15041	SEMA3E	Semaphorin-3E	O43447	PPIH	Peptidyl-prolyl cis-trans isomerase H
O15042	U2SURP	U2 snRNP-associated SURP motif-containing protein	O43451	MGAM	Maltase-glucoamylase
O15047	SETD1A	Histone-lysine N-methyltransferase SETD1A	O43464	HTRA2	Serine protease HTRA2. mitochondrial
O15049	N4BP3	NEDD4-binding protein 3	O43482	OIP5	Protein Mis18-beta
O15050	TRANK1	TPR and ankyrin repeat-containing protein 1	O43488	AKR7A2	Aflatoxin B1 aldehyde reductase member 2
O15054	KDM6B	Lysine-specific demethylase 6B	O43490	PROM1	Prominin-1
O15056	SYNJ2	Synaptojanin-2	O43491	EPB41L2	Band 4.1-like protein 2
O15060	ZBTB39	Zinc finger and BTB domain-containing protein 39	O43493	TGOLN2	Trans-Golgi network integral membrane protein 2
O15061	SYNM	Synemin	O43497	CACNA1G	Voltage-dependent T-type calcium channel subunit alpha-1G
O15062	ZBTB5	Zinc finger and BTB domain-containing protein 5	O43504	LAMTOR5	Ragulator complex protein LAMTOR5
O15063	GARRE1	Granule associated Rac and RHOG effector protein 1	O43505	B4GAT1	Beta-1.4-glucuronyltransferase 1
O15066	KIF3B	Kinesin-like protein KIF3B	O43508	TNFSF12	Tumor necrosis factor ligand superfamily member 12
O15067	PFAS	Phosphoribosylformylglycinamidine synthase	O43513	MED7	Mediator of RNA polymerase II transcription subunit 7
O15068	MCF2L	Guanine nucleotide exchange factor DBS	O43516	WIPF1	WAS/WASL-interacting protein family member 1
O15069	NACAD	NAC-alpha domain-containing protein 1	O43520	ATP8B1	Phospholipid-transporting ATPase IC
O15072	ADAMTS3	A disintegrin and metalloproteinase with thrombospondin motifs 3	O43521	BCL2L11	Bcl-2-like protein 11
O15075	DCLK1	Serine/threonine-protein kinase DCLK1	O43524	FOXO3	Forkhead box protein O3
O15078	CEP290	Centrosomal protein of 290 kDa	O43526	KCNQ2	Potassium voltage-gated channel subfamily KQT member 2
O15084	ANKRD28	Serine/threonine-protein phosphatase 6 regulatory ankyrin repeat subunit A	O43548	TGM5	Protein-glutamine gamma-glutamyltransferase 5
O15085	ARHGEF11	Rho guanine nucleotide exchange factor 11	O43556	SGCE	Epsilon-sarcoglycan
O15091	PRORP	Mitochondrial ribonuclease P catalytic subunit	O43566	RGS14	Regulator of G-protein signaling 14
O15111	CHUK	Inhibitor of nuclear factor kappa-B kinase subunit alpha	O43567	RNF13	E3 ubiquitin-protein ligase RNF13
O15116	LSM1	U6 snRNA-associated Sm-like protein LSm1	O43570	CA12	Carbonic anhydrase 12
O15117	FYB1	FYN-binding protein 1	O43572	AKAP10	A-kinase anchor protein 10. mitochondrial
O15118	NPC1	NPC intracellular cholesterol transporter 1	O43581	SYT7	Synaptotagmin-7
O15119	TBX3	T-box transcription factor TBX3	O43583	DENR	Density-regulated protein
O15120	AGPAT2	1-acyl-sn-glycerol-3-phosphate acyltransferase beta	O43586	PSTPIP1	Proline-serine-threonine phosphatase-interacting protein 1
O15121	DEGS1	Sphingolipid delta(4)-desaturase DES1	O43592	XPOT	Exportin-T
O15123	ANGPT2	Angiopoietin-2	O43598	DNPH1	2'-deoxynucleoside 5'-phosphate N-hydrolase 1
O15126	SCAMP1	Secretory carrier-associated membrane protein 1	O43609	SPRY1	Protein sprouty homolog 1
O15127	SCAMP2	Secretory carrier-associated membrane protein 2	O43615	TIMM44	Mitochondrial import inner membrane translocase subunit TIM44
O15131	KPNA5	Importin subunit alpha-6	O43617	TRAPPC3	Trafficking protein particle complex subunit 3
O15143	ARPC1B	Actin-related protein 2/3 complex subunit 1B	O43633	CHMP2A	Charged multivesicular body protein 2a
O15144	ARPC2	Actin-related protein 2/3 complex subunit 2	O43639	NCK2	Cytoplasmic protein NCK2
O15145	ARPC3	Actin-related protein 2/3 complex subunit 3	O43657	TSPAN6	Tetraspanin-6
O15155	BET1	BET1 homolog	O43660	PLRG1	Pleiotropic regulator 1
O15156	ZBTB7B	Zinc finger and BTB domain-containing protein 7B	O43663	PRC1	Protein regulator of cytokinesis 1
O15160	POLR1C	DNA-directed RNA polymerases I and III subunit RPAC1	O43665	RGS10	Regulator of G-protein signaling 10
O15162	PLSCR1	Phospholipid scramblase 1	O43670	ZNF207	BUB3-interacting and GLEBS motif-containing protein ZNF207
O15164	TRIM24	Transcription intermediary factor 1-alpha	O43674	NDUFB5	NADH dehydrogenase [ubiquinone] 1 beta subcomplex subunit 5. mitochondrial
O15169	AXIN1	Axin-1	O43676	NDUFB3	NADH dehydrogenase [ubiquinone] 1 beta subcomplex subunit 3
O15173	PGRMC2	Membrane-associated progesterone receptor component 2	O43677	NDUFC1	NADH dehydrogenase [ubiquinone] 1 subunit C1. mitochondrial
O15182	CETN3	Centrin-3	O43678	NDUFA2	NADH dehydrogenase [ubiquinone] 1 alpha subcomplex subunit 2
O15194	CTDSPL	CTD small phosphatase-like protein	O43681	GET3	ATPase GET3
O15195	VILL	Villin-like protein	O43684	BUB3	Mitotic checkpoint protein BUB3
O15197	EPHB6	Ephrin type-B receptor 6	O43688	PLPP2	Phospholipid phosphatase 2
O15198	SMAD9	Mothers against decapentaplegic homolog 9	O43704	SULT1B1	Sulfotransferase 1B1
O15204	ADAMDEC1	ADAM DEC1	O43707	ACTN4	Alpha-actinin-4
O15205	UBD	Ubiquitin D	O43708	GSTZ1	Maleylacetoacetate isomerase
O15211	RGL2	Ral guanine nucleotide dissociation stimulator-like 2	O43709	BUD23	Probable 18S rRNA (guanine-N(7))-methyltransferase
O15212	PFDN6	Prefoldin subunit 6	O43715	TRIAP1	TP53-regulated inhibitor of apoptosis 1
O15213	WDR46	WD repeat-containing protein 46	O43716	GATC	Glutamyl-tRNA(Gln) amidotransferase subunit C. mitochondrial
O15217	GSTA4	Glutathione S-transferase A4	O43719	HTATSF1	HIV Tat-specific factor 1
O15226	NKRF	NF-kappa-B-repressing factor	O43731	KDELR3	ER lumen protein-retaining receptor 3
O15228	GNPAT	Dihydroxyacetone phosphate acyltransferase	O43734	TRAF3IP2	E3 ubiquitin ligase TRAF3IP2
O15229	KMO	Kynurenine 3-monooxygenase	O43739	CYTH3	Cytohesin-3
O15230	LAMA5	Laminin subunit alpha-5	O43741	PRKAB2	5'-AMP-activated protein kinase subunit beta-2
O15231	ZNF185	Zinc finger protein 185	O43747	AP1G1	AP-1 complex subunit gamma-1
O15232	MATN3	Matrilin-3	O43752	STX6	Syntaxin-6
O15234	CASC3	Protein CASC3	O43759	SYNGR1	Synaptogyrin-1
O15235	MRPS12	Small ribosomal subunit protein uS12m	O43760	SYNGR2	Synaptogyrin-2
O15239	NDUFA1	NADH dehydrogenase [ubiquinone] 1 alpha subcomplex subunit 1	O43765	SGTA	Small glutamine-rich tetratricopeptide repeat-containing protein alpha
O15240	VGF	Neurosecretory protein VGF	O43766	LIAS	Lipoyl synthase. mitochondrial
O15243	LEPROT	Leptin receptor gene-related protein	O43768	ENSA	Alpha-endosulfine
O15247	CLIC2	Chloride intracellular channel protein 2	O43772	SLC25A20	Mitochondrial carnitine/acylcarnitine carrier protein
O15254	ACOX3	Peroxisomal acyl-coenzyme A oxidase 3	O43776	NARS1	Asparagine--tRNA ligase. cytoplasmic
O15258	RER1	Protein RER1	O43790	KRT86	Keratin. type II cuticular Hb6
O15259	NPHP1	Nephrocystin-1	O43795	MYO1B	Unconventional myosin-Ib
O15260	SURF4	Surfeit locus protein 4	O43805	SSNA1	Microtubule nucleation factor SSNA1
O15263	DEFB4A	Defensin beta 4A	O43808	SLC25A17	Peroxisomal membrane protein PMP34
O15264	MAPK13	Mitogen-activated protein kinase 13	O43809	NUDT21	Cleavage and polyadenylation specificity factor subunit 5
O15265	ATXN7	Ataxin-7	O43813	LANCL1	Glutathione S-transferase LANCL1
O15266;O60902	SHOX;SHOX2	Short stature homeobox protein;Short stature homeobox protein 2	O43815	STRN	Striatin
O15269	SPTLC1	Serine palmitoyltransferase 1	O43818	RRP9	U3 small nucleolar RNA-interacting protein 2
O15270	SPTLC2	Serine palmitoyltransferase 2	O43819	SCO2	Protein SCO2 homolog. mitochondrial
O15294	OGT	UDP-N-acetylglucosamine--peptide N-acetylglucosaminyltransferase 110 kDa subunit	O43822	CFAP410	Cilia- and flagella-associated protein 410
O15296	ALOX15B	Polyunsaturated fatty acid lipoxygenase ALOX15B	O43823	AKAP8	A-kinase anchor protein 8
O15297	PPM1D	Protein phosphatase 1D	O43824	GTPBP6	Putative GTP-binding protein 6
O15304	SIVA1	Apoptosis regulatory protein Siva	O43826	SLC37A4	Glucose-6-phosphate exchanger SLC37A4
O15305	PMM2	Phosphomannomutase 2	O43829	ZBTB14	Zinc finger and BTB domain-containing protein 14
O15321	TM9SF1	Transmembrane 9 superfamily member 1	O43837	IDH3B	Isocitrate dehydrogenase [NAD] subunit beta. mitochondrial
O15327	INPP4B	Inositol polyphosphate 4-phosphatase type II	O43847	NRDC	Nardilysin
O15335	CHAD	Chondroadherin	O43852	CALU	Calumenin
O15344	MID1	E3 ubiquitin-protein ligase Midline-1	O43854	EDIL3	EGF-like repeat and discoidin I-like domain-containing protein 3
O15347	HMGB3	High mobility group protein B3	O43861	ATP9B	Probable phospholipid-transporting ATPase IIB
O15355	PPM1G	Protein phosphatase 1G	O43865	AHCYL1	S-adenosylhomocysteine hydrolase-like protein 1
O15357	INPPL1	Phosphatidylinositol 3.4.5-trisphosphate 5-phosphatase 2	O43866	CD5L	CD5 antigen-like
O15360	FANCA	Fanconi anemia group A protein	O43896	KIF1C	Kinesin-like protein KIF1C
O15370	SOX12	Transcription factor SOX-12	O43909	EXTL3	Exostosin-like 3
O15371	EIF3D	Eukaryotic translation initiation factor 3 subunit D	O43913	ORC5	Origin recognition complex subunit 5
O15372	EIF3H	Eukaryotic translation initiation factor 3 subunit H	O43914	TYROBP	TYRO protein tyrosine kinase-binding protein
O15374	SLC16A4	Monocarboxylate transporter 5	O43920	NDUFS5	NADH dehydrogenase [ubiquinone] iron-sulfur protein 5
O15375	SLC16A5	Monocarboxylate transporter 6	O43924	PDE6D	Retinal rod rhodopsin-sensitive cGMP 3'.5'-cyclic phosphodiesterase subunit delta
O15379	HDAC3	Histone deacetylase 3	O43929	ORC4	Origin recognition complex subunit 4
O15381	NVL	Nuclear valosin-containing protein-like	O43933	PEX1	Peroxisomal ATPase PEX1
O15382	BCAT2	Branched-chain-amino-acid aminotransferase. mitochondrial	O60216	RAD21	Double-strand-break repair protein rad21 homolog
O15389	SIGLEC5	Sialic acid-binding Ig-like lectin 5	O60218	AKR1B10	Aldo-keto reductase family 1 member B10
O15392	BIRC5	Baculoviral IAP repeat-containing protein 5	O60220	TIMM8A	Mitochondrial import inner membrane translocase subunit Tim8 A
O15393	TMPRSS2	Transmembrane protease serine 2	O60229	KALRN	Kalirin
O15394	NCAM2	Neural cell adhesion molecule 2	O60231	DHX16	Pre-mRNA-splicing factor ATP-dependent RNA helicase DHX16
O15397	IPO8	Importin-8	O60232	ZNRD2	Protein ZNRD2
O15400	STX7	Syntaxin-7	O60234	GMFG	Glia maturation factor gamma
O15403	SLC16A6	Monocarboxylate transporter 7	O60237	PPP1R12B	Protein phosphatase 1 regulatory subunit 12B
O15405	TOX3	TOX high mobility group box family member 3	O60238	BNIP3L	BCL2/adenovirus E1B 19 kDa protein-interacting protein 3-like
O15417	TNRC18	Trinucleotide repeat-containing gene 18 protein	O60239	SH3BP5	SH3 domain-binding protein 5
O15427	SLC16A3	Monocarboxylate transporter 4	O60243	HS6ST1	Heparan-sulfate 6-O-sulfotransferase 1
O15431	SLC31A1	High affinity copper uptake protein 1	O60244	MED14	Mediator of RNA polymerase II transcription subunit 14
O15438	ABCC3	ATP-binding cassette sub-family C member 3	O60245	PCDH7	Protocadherin-7
O15439	ABCC4	ATP-binding cassette sub-family C member 4	O60256	PRPSAP2	Phosphoribosyl pyrophosphate synthase-associated protein 2
O15440	ABCC5	ATP-binding cassette sub-family C member 5	O60262	GNG7	Guanine nucleotide-binding protein G(I)/G(S)/G(O) subunit gamma-7
O15446	POLR1G	DNA-directed RNA polymerase I subunit RPA34	O60264	SMARCA5	SWI/SNF-related matrix-associated actin-dependent regulator of chromatin subfamily A member 5
O15455	TLR3	Toll-like receptor 3	O60266	ADCY3	Adenylate cyclase type 3
O15460	P4HA2	Prolyl 4-hydroxylase subunit alpha-2	O60268	KIAA0513	Uncharacterized protein KIAA0513
O15467	CCL16	C-C motif chemokine 16	O60271	SPAG9	C-Jun-amino-terminal kinase-interacting protein 4
O15479	MAGEB2	Melanoma-associated antigen B2	O60279	SUSD5	Sushi domain-containing protein 5
O15484	CAPN5	Calpain-5	O60281	ZNF292	Zinc finger protein 292
O15488	GYG2	Glycogenin-2	O60282	KIF5C	Kinesin heavy chain isoform 5C
O15496	PLA2G10	Group 10 secretory phospholipase A2	O60287	URB1	Nucleolar pre-ribosomal-associated protein 1
O15498	YKT6	Synaptobrevin homolog YKT6	O60291	MGRN1	E3 ubiquitin-protein ligase MGRN1
O15504	NUP42	Nucleoporin NUP42	O60292	SIPA1L3	Signal-induced proliferation-associated 1-like protein 3
O15511	ARPC5	Actin-related protein 2/3 complex subunit 5	O60293	ZFC3H1	Zinc finger C3H1 domain-containing protein
O15514	POLR2D	DNA-directed RNA polymerase II subunit RPB4	O60294	LCMT2	tRNA wybutosine-synthesizing protein 4
O15516	CLOCK	Circadian locomoter output cycles protein kaput	O60296	TRAK2	Trafficking kinesin-binding protein 2
O15519	CFLAR	CASP8 and FADD-like apoptosis regulator	O60299	LZTS3	Leucine zipper putative tumor suppressor 3
O15522;O95096	NKX2-8;NKX2-2	Homeobox protein Nkx-2.8;Homeobox protein Nkx-2.2	O60303	KATNIP	Katanin-interacting protein
O15525	MAFG	Transcription factor MafG	O60306	AQR	RNA helicase aquarius
O15530	PDPK1	3-phosphoinositide-dependent protein kinase 1	O60307	MAST3	Microtubule-associated serine/threonine-protein kinase 3
O15533	TAPBP	Tapasin	O60308	CEP104	Centrosomal protein of 104 kDa
O15540	FABP7	Fatty acid-binding protein. brain	O60313	OPA1	Dynamin-like 120 kDa protein. mitochondrial
O15541	RNF113A	E3 ubiquitin-protein ligase RNF113A	O60315	ZEB2	Zinc finger E-box-binding homeobox 2
O15550	KDM6A	Lysine-specific demethylase 6A	O60318	MCM3AP	Germinal-center associated nuclear protein
O15551	CLDN3	Claudin-3	O60331	PIP5K1C	Phosphatidylinositol 4-phosphate 5-kinase type-1 gamma
O15553	MEFV	Pyrin	O60333	KIF1B	Kinesin-like protein KIF1B
O15554	KCNN4	Intermediate conductance calcium-activated potassium channel protein 4	O60336	MAPKBP1	Mitogen-activated protein kinase-binding protein 1
O43143	DHX15	ATP-dependent RNA helicase DHX15	O60341	KDM1A	Lysine-specific histone demethylase 1A
O43148	RNMT	mRNA cap guanine-N7 methyltransferase	O60343	TBC1D4	TBC1 domain family member 4
O43149	ZZEF1	Zinc finger ZZ-type and EF-hand domain-containing protein 1	O60353	FZD6	Frizzled-6
O43150	ASAP2	Arf-GAP with SH3 domain. ANK repeat and PH domain-containing protein 2	O60381	HBP1	HMG box-containing protein 1
O43151	TET3	Methylcytosine dioxygenase TET3	O60427	FADS1	Acyl-CoA (8-3)-desaturase
O43155	FLRT2	Leucine-rich repeat transmembrane protein FLRT2	O60437	PPL	Periplakin
O43156	TTI1	TELO2-interacting protein 1 homolog	O60443	GSDME	Gasdermin-E
O43157	PLXNB1	Plexin-B1	O60447	EVI5	Ecotropic viral integration site 5 protein homolog
O43159	RRP8	Ribosomal RNA-processing protein 8	O60449	LY75	Lymphocyte antigen 75
O43164	PJA2	E3 ubiquitin-protein ligase Praja-2	O60462	NRP2	Neuropilin-2
O43166	SIPA1L1	Signal-induced proliferation-associated 1-like protein 1	O60476	MAN1A2	Mannosyl-oligosaccharide 1.2-alpha-mannosidase IB
O43167	ZBTB24	Zinc finger and BTB domain-containing protein 24	O60486	PLXNC1	Plexin-C1
O43169	CYB5B	Cytochrome b5 type B	O60487	MPZL2	Myelin protein zero-like protein 2
O43172	PRPF4	U4/U6 small nuclear ribonucleoprotein Prp4	O60488	ACSL4	Long-chain-fatty-acid--CoA ligase 4
O43174	CYP26A1	Cytochrome P450 26A1	O60493	SNX3	Sorting nexin-3
O43175	PHGDH	D-3-phosphoglycerate dehydrogenase	O60494	CUBN	Cubilin
O43181	NDUFS4	NADH dehydrogenase [ubiquinone] iron-sulfur protein 4. mitochondrial	O60496	DOK2	Docking protein 2
O43182	ARHGAP6	Rho GTPase-activating protein 6	O60499	STX10	Syntaxin-10
O43184	ADAM12	Disintegrin and metalloproteinase domain-containing protein 12	O60502	OGA	Protein O-GlcNAcase
O43187	IRAK2	Interleukin-1 receptor-associated kinase-like 2	O60503	ADCY9	Adenylate cyclase type 9
O43189	PHF1	PHD finger protein 1	O60504	SORBS3	Vinexin
O43194	GPR39	G-protein coupled receptor 39	O60506	SYNCRIP	Heterogeneous nuclear ribonucleoprotein Q
O43236	SEPTIN4	Septin-4	O60507	TPST1	Protein-tyrosine sulfotransferase 1
O43237	DYNC1LI2	Cytoplasmic dynein 1 light intermediate chain 2	O60508	CDC40	Pre-mRNA-processing factor 17
O43240	KLK10	Kallikrein-10	O60513	B4GALT4	Beta-1.4-galactosyltransferase 4
O43242	PSMD3	26S proteasome non-ATPase regulatory subunit 3	O60518	RANBP6	Ran-binding protein 6
O43246	SLC7A4	Cationic amino acid transporter 4	O60524	NEMF	Ribosome quality control complex subunit NEMF
O43251	RBFOX2	RNA binding protein fox-1 homolog 2	O60547	GMDS	GDP-mannose 4.6 dehydratase
O43252	PAPSS1	Bifunctional 3'-phosphoadenosine 5'-phosphosulfate synthase 1	O60551	NMT2	Glycylpeptide N-tetradecanoyltransferase 2
O43257	ZNHIT1	Zinc finger HIT domain-containing protein 1	O60563	CCNT1	Cyclin-T1
O43264	ZW10	Centromere/kinetochore protein zw10 homolog	O60566	BUB1B	Mitotic checkpoint serine/threonine-protein kinase BUB1 beta
O43272	PRODH	Proline dehydrogenase 1. mitochondrial	O60568	PLOD3	Multifunctional procollagen lysine hydroxylase and glycosyltransferase LH3
O43278	SPINT1	Kunitz-type protease inhibitor 1	O60573	EIF4E2	Eukaryotic translation initiation factor 4E type 2
O43280	TREH	Trehalase	O60583	CCNT2	Cyclin-T2
O43281	EFS	Embryonal Fyn-associated substrate	O60602	TLR5	Toll-like receptor 5
O43286	B4GALT5	Beta-1.4-galactosyltransferase 5	O60603	TLR2	Toll-like receptor 2
O43290	SART1	U4/U6.U5 tri-snRNP-associated protein 1	O60610	DIAPH1	Protein diaphanous homolog 1
O43291	SPINT2	Kunitz-type protease inhibitor 2	O60613	SELENOF	Selenoprotein F
O43292	GPAA1	Glycosylphosphatidylinositol anchor attachment 1 protein	O60635	TSPAN1	Tetraspanin-1
O43293	DAPK3	Death-associated protein kinase 3	O60636	TSPAN2	Tetraspanin-2
O43294	TGFB1I1	Transforming growth factor beta-1-induced transcript 1 protein	O60637	TSPAN3	Tetraspanin-3
O43295	SRGAP3	SLIT-ROBO Rho GTPase-activating protein 3	O60641	SNAP91	Clathrin coat assembly protein AP180
O43298	ZBTB43	Zinc finger and BTB domain-containing protein 43	O60645	EXOC3	Exocyst complex component 3
O43299	AP5Z1	AP-5 complex subunit zeta-1	O60658	PDE8A	High affinity cAMP-specific and IBMX-insensitive 3'.5'-cyclic phosphodiesterase 8A
O43301	HSPA12A	Heat shock 70 kDa protein 12A	O60664	PLIN3	Perilipin-3
O43303	CCP110	Centriolar coiled-coil protein of 110 kDa	O60669	SLC16A7	Monocarboxylate transporter 2
O43306	ADCY6	Adenylate cyclase type 6	O60671	RAD1	Cell cycle checkpoint protein RAD1
O43310	CTIF	CBP80/20-dependent translation initiation factor	O60673	REV3L	DNA polymerase zeta catalytic subunit
O43312	MTSS1	Protein MTSS 1	O60674	JAK2	Tyrosine-protein kinase JAK2
O43313	ATMIN	ATM interactor	O60678	PRMT3	Protein arginine N-methyltransferase 3
O43314	PPIP5K2	Inositol hexakisphosphate and diphosphoinositol-pentakisphosphate kinase 2	O60683	PEX10	Peroxisome biogenesis factor 10
O43318	MAP3K7	Mitogen-activated protein kinase kinase kinase 7	O60684	KPNA6	Importin subunit alpha-7
O43324	EEF1E1	Eukaryotic translation elongation factor 1 epsilon-1	O60687	SRPX2	Sushi repeat-containing protein SRPX2
O43325	LYRM1	LYR motif-containing protein 1	O60701	UGDH	UDP-glucose 6-dehydrogenase
O43347	MSI1	RNA-binding protein Musashi homolog 1	O60704	TPST2	Protein-tyrosine sulfotransferase 2
O43353	RIPK2	Receptor-interacting serine/threonine-protein kinase 2	O60706	ABCC9	ATP-binding cassette sub-family C member 9
O43374	RASA4	Ras GTPase-activating protein 4	O60711	LPXN	Leupaxin
O43379	WDR62	WD repeat-containing protein 62	O60716	CTNND1	Catenin delta-1
O43390	HNRNPR	Heterogeneous nuclear ribonucleoprotein R	O60725	ICMT	Protein-S-isoprenylcysteine O-methyltransferase
O43395	PRPF3	U4/U6 small nuclear ribonucleoprotein Prp3	O60733	PLA2G6	85/88 kDa calcium-independent phospholipase A2
O43396	TXNL1	Thioredoxin-like protein 1	O60739	EIF1B	Eukaryotic translation initiation factor 1b
O43399	TPD52L2	Tumor protein D54	O60749	SNX2	Sorting nexin-2
O43402	EMC8	ER membrane protein complex subunit 8	O60760	HPGDS	Hematopoietic prostaglandin D synthase
O43405	COCH	Cochlin	O60762	DPM1	Dolichol-phosphate mannosyltransferase subunit 1
O43414	ERI3	ERI1 exoribonuclease 3	O60763	USO1	General vesicular transport factor p115
O43422	THAP12	52 kDa repressor of the inhibitor of the protein kinase	O60783	MRPS14	Small ribosomal subunit protein uS14m
O43424	GRID2	Glutamate receptor ionotropic. delta-2	O60784	TOM1	Target of Myb1 membrane trafficking protein
O43426	SYNJ1	Synaptojanin-1	O60825	PFKFB2	6-phosphofructo-2-kinase/fructose-2.6-bisphosphatase 2
O43427	FIBP	Acidic fibroblast growth factor intracellular-binding protein	O60826	CCDC22	Coiled-coil domain-containing protein 22
O43432	EIF4G3	Eukaryotic translation initiation factor 4 gamma 3	O60828	PQBP1	Polyglutamine-binding protein 1
O43435	TBX1	T-box transcription factor TBX1	O60830	TIMM17B	Mitochondrial import inner membrane translocase subunit Tim17-B
O43439	CBFA2T2	Protein CBFA2T2	O60831	PRAF2	PRA1 family protein 2
O43447	PPIH	Peptidyl-prolyl cis-trans isomerase H	O60832	DKC1	H/ACA ribonucleoprotein complex subunit DKC1
O43451	MGAM	Maltase-glucoamylase	O60840	CACNA1F	Voltage-dependent L-type calcium channel subunit alpha-1F
O43462	MBTPS2	Membrane-bound transcription factor site-2 protease	O60841	EIF5B	Eukaryotic translation initiation factor 5B
O43464	HTRA2	Serine protease HTRA2. mitochondrial	O60858	TRIM13	E3 ubiquitin-protein ligase TRIM13
O43474	KLF4	Krueppel-like factor 4	O60861	GAS7	Growth arrest-specific protein 7
O43482	OIP5	Protein Mis18-beta	O60869	EDF1	Endothelial differentiation-related factor 1
O43488	AKR7A2	Aflatoxin B1 aldehyde reductase member 2	O60870	KIN	DNA/RNA-binding protein KIN17
O43490	PROM1	Prominin-1	O60879	DIAPH2	Protein diaphanous homolog 2
O43491	EPB41L2	Band 4.1-like protein 2	O60880	SH2D1A	SH2 domain-containing protein 1A
O43493	TGOLN2	Trans-Golgi network integral membrane protein 2	O60884	DNAJA2	DnaJ homolog subfamily A member 2
O43497	CACNA1G	Voltage-dependent T-type calcium channel subunit alpha-1G	O60885	BRD4	Bromodomain-containing protein 4
O43502	RAD51C	DNA repair protein RAD51 homolog 3	O60888	CUTA	Protein CutA
O43504	LAMTOR5	Ragulator complex protein LAMTOR5	O60890	OPHN1	Oligophrenin-1
O43505	B4GAT1	Beta-1.4-glucuronyltransferase 1	O60906	SMPD2	Sphingomyelin phosphodiesterase 2
O43508	TNFSF12	Tumor necrosis factor ligand superfamily member 12	O60907	TBL1X	F-box-like/WD repeat-containing protein TBL1X
O43513	MED7	Mediator of RNA polymerase II transcription subunit 7	O60911	CTSV	Cathepsin L2
O43516	WIPF1	WAS/WASL-interacting protein family member 1	O60921	HUS1	Checkpoint protein HUS1
O43520	ATP8B1	Phospholipid-transporting ATPase IC	O60925	PFDN1	Prefoldin subunit 1
O43521	BCL2L11	Bcl-2-like protein 11	O60927	PPP1R11	E3 ubiquitin-protein ligase PPP1R11
O43524	FOXO3	Forkhead box protein O3	O60930	RNASEH1	Ribonuclease H1
O43526	KCNQ2	Potassium voltage-gated channel subfamily KQT member 2	O60934	NBN	Nibrin
O43541	SMAD6	Mothers against decapentaplegic homolog 6	O60936	NOL3	Nucleolar protein 3
O43548	TGM5	Protein-glutamine gamma-glutamyltransferase 5	O60941	DTNB	Dystrobrevin beta
O43556	SGCE	Epsilon-sarcoglycan	O60942	RNGTT	mRNA-capping enzyme
O43566	RGS14	Regulator of G-protein signaling 14	O75015	FCGR3B	Low affinity immunoglobulin gamma Fc region receptor III-B
O43567	RNF13	E3 ubiquitin-protein ligase RNF13	O75023	LILRB5	Leukocyte immunoglobulin-like receptor subfamily B member 5
O43570	CA12	Carbonic anhydrase 12	O75027	ABCB7	Iron-sulfur clusters transporter ABCB7. mitochondrial
O43572	AKAP10	A-kinase anchor protein 10. mitochondrial	O75030	MITF	Microphthalmia-associated transcription factor
O43581	SYT7	Synaptotagmin-7	O75037	KIF21B	Kinesin-like protein KIF21B
O43583	DENR	Density-regulated protein	O75044	SRGAP2	SLIT-ROBO Rho GTPase-activating protein 2
O43586	PSTPIP1	Proline-serine-threonine phosphatase-interacting protein 1	O75051	PLXNA2	Plexin-A2
O43592	XPOT	Exportin-T	O75052	NOS1AP	Carboxyl-terminal PDZ ligand of neuronal nitric oxide synthase protein
O43593	HR	Lysine-specific demethylase hairless	O75054	IGSF3	Immunoglobulin superfamily member 3
O43597	SPRY2	Protein sprouty homolog 2	O75056	SDC3	Syndecan-3
O43598	DNPH1	2'-deoxynucleoside 5'-phosphate N-hydrolase 1	O75063	FAM20B	Glycosaminoglycan xylosylkinase
O43602	DCX	Neuronal migration protein doublecortin	O75064	DENND4B	DENN domain-containing protein 4B
O43609	SPRY1	Protein sprouty homolog 1	O75071	EFCAB14	EF-hand calcium-binding domain-containing protein 14
O43610	SPRY3	Protein sprouty homolog 3	O75083	WDR1	WD repeat-containing protein 1
O43615	TIMM44	Mitochondrial import inner membrane translocase subunit TIM44	O75084	FZD7	Frizzled-7
O43617	TRAPPC3	Trafficking protein particle complex subunit 3	O75093	SLIT1	Slit homolog 1 protein
O43633	CHMP2A	Charged multivesicular body protein 2a	O75094	SLIT3	Slit homolog 3 protein
O43638	FOXS1	Forkhead box protein S1	O75095	MEGF6	Multiple epidermal growth factor-like domains protein 6
O43639	NCK2	Cytoplasmic protein NCK2	O75110	ATP9A	Probable phospholipid-transporting ATPase IIA
O43653	PSCA	Prostate stem cell antigen	O75112	LDB3	LIM domain-binding protein 3
O43657	TSPAN6	Tetraspanin-6	O75113	N4BP1	NEDD4-binding protein 1
O43660	PLRG1	Pleiotropic regulator 1	O75116	ROCK2	Rho-associated protein kinase 2
O43663	PRC1	Protein regulator of cytokinesis 1	O75122	CLASP2	CLIP-associating protein 2
O43665	RGS10	Regulator of G-protein signaling 10	O75127	PTCD1	Pentatricopeptide repeat-containing protein 1. mitochondrial
O43670	ZNF207	BUB3-interacting and GLEBS motif-containing protein ZNF207	O75128	COBL	Protein cordon-bleu
O43674	NDUFB5	NADH dehydrogenase [ubiquinone] 1 beta subcomplex subunit 5. mitochondrial	O75131	CPNE3	Copine-3
O43676	NDUFB3	NADH dehydrogenase [ubiquinone] 1 beta subcomplex subunit 3	O75140	DEPDC5	GATOR1 complex protein DEPDC5
O43677	NDUFC1	NADH dehydrogenase [ubiquinone] 1 subunit C1. mitochondrial	O75143	ATG13	Autophagy-related protein 13
O43678	NDUFA2	NADH dehydrogenase [ubiquinone] 1 alpha subcomplex subunit 2	O75144	ICOSLG	ICOS ligand
O43679	LDB2	LIM domain-binding protein 2	O75146	HIP1R	Huntingtin-interacting protein 1-related protein
O43681	GET3	ATPase GET3	O75147	OBSL1	Obscurin-like protein 1
O43683	BUB1	Mitotic checkpoint serine/threonine-protein kinase BUB1	O75150	RNF40	E3 ubiquitin-protein ligase BRE1B
O43684	BUB3	Mitotic checkpoint protein BUB3	O75151	PHF2	Lysine-specific demethylase PHF2
O43687	AKAP7	A-kinase anchor protein 7 isoforms alpha and beta	O75152	ZC3H11A	Zinc finger CCCH domain-containing protein 11A
O43688	PLPP2	Phospholipid phosphatase 2	O75153	CLUH	Clustered mitochondria protein homolog
O43692	PI15	Peptidase inhibitor 15	O75155	CAND2	Cullin-associated NEDD8-dissociated protein 2
O43699	SIGLEC6	Sialic acid-binding Ig-like lectin 6	O75157	TSC22D2	TSC22 domain family protein 2
O43704	SULT1B1	Sulfotransferase 1B1	O75161	NPHP4	Nephrocystin-4
O43707	ACTN4	Alpha-actinin-4	O75164	KDM4A	Lysine-specific demethylase 4A
O43708	GSTZ1	Maleylacetoacetate isomerase	O75165	DNAJC13	DnaJ homolog subfamily C member 13
O43709	BUD23	Probable 18S rRNA (guanine-N(7))-methyltransferase	O75167	PHACTR2	Phosphatase and actin regulator 2
O43715	TRIAP1	TP53-regulated inhibitor of apoptosis 1	O75170	PPP6R2	Serine/threonine-protein phosphatase 6 regulatory subunit 2
O43716	GATC	Glutamyl-tRNA(Gln) amidotransferase subunit C. mitochondrial	O75173	ADAMTS4	A disintegrin and metalloproteinase with thrombospondin motifs 4
O43719	HTATSF1	HIV Tat-specific factor 1	O75175	CNOT3	CCR4-NOT transcription complex subunit 3
O43731	KDELR3	ER lumen protein-retaining receptor 3	O75177	SS18L1	Calcium-responsive transactivator
O43734	TRAF3IP2	E3 ubiquitin ligase TRAF3IP2	O75179	ANKRD17	Ankyrin repeat domain-containing protein 17
O43739	CYTH3	Cytohesin-3	O75182	SIN3B	Paired amphipathic helix protein Sin3b
O43741	PRKAB2	5'-AMP-activated protein kinase subunit beta-2	O75185	ATP2C2	Calcium-transporting ATPase type 2C member 2
O43745	CHP2	Calcineurin B homologous protein 2	O75190	DNAJB6	DnaJ homolog subfamily B member 6
O43747	AP1G1	AP-1 complex subunit gamma-1	O75191	XYLB	Xylulose kinase
O43752	STX6	Syntaxin-6	O75197	LRP5	Low-density lipoprotein receptor-related protein 5
O43759	SYNGR1	Synaptogyrin-1	O75208	COQ9	Ubiquinone biosynthesis protein COQ9. mitochondrial
O43760	SYNGR2	Synaptogyrin-2	O75223	GGCT	Gamma-glutamylcyclotransferase
O43761	SYNGR3	Synaptogyrin-3	O75251	NDUFS7	NADH dehydrogenase [ubiquinone] iron-sulfur protein 7. mitochondrial
O43765	SGTA	Small glutamine-rich tetratricopeptide repeat-containing protein alpha	O75298	RTN2	Reticulon-2
O43766	LIAS	Lipoyl synthase. mitochondrial	O75306	NDUFS2	NADH dehydrogenase [ubiquinone] iron-sulfur protein 2. mitochondrial
O43768	ENSA	Alpha-endosulfine	O75312	ZPR1	Zinc finger protein ZPR1
O43772	SLC25A20	Mitochondrial carnitine/acylcarnitine carrier protein	O75317	USP12	Ubiquitin carboxyl-terminal hydrolase 12
O43776	NARS1	Asparagine--tRNA ligase. cytoplasmic	O75319	DUSP11	RNA/RNP complex-1-interacting phosphatase
O43790	KRT86	Keratin. type II cuticular Hb6	O75323	NIPSNAP2	Protein NipSnap homolog 2
O43795	MYO1B	Unconventional myosin-Ib	O75326	SEMA7A	Semaphorin-7A
O43805	SSNA1	Microtubule nucleation factor SSNA1	O75330	HMMR	Hyaluro0 mediated motility receptor
O43808	SLC25A17	Peroxisomal membrane protein PMP34	O75334	PPFIA2	Liprin-alpha-2
O43809	NUDT21	Cleavage and polyadenylation specificity factor subunit 5	O75339	CILP	Cartilage intermediate layer protein 1
O43813	LANCL1	Glutathione S-transferase LANCL1	O75340	PDCD6	Programmed cell death protein 6
O43815	STRN	Striatin	O75347	TBCA	Tubulin-specific chaperone A
O43818	RRP9	U3 small nucleolar RNA-interacting protein 2	O75348	ATP6V1G1	V-type proton ATPase subunit G 1
O43819	SCO2	Protein SCO2 homolog. mitochondrial	O75351	VPS4B	Vacuolar protein sorting-associated protein 4B
O43822	CFAP410	Cilia- and flagella-associated protein 410	O75352	MPDU1	Mannose-P-dolichol utilization defect 1 protein
O43823	AKAP8	A-kinase anchor protein 8	O75354	ENTPD6	Ectonucleoside triphosphate diphosphohydrolase 6
O43824	GTPBP6	Putative GTP-binding protein 6	O75355	ENTPD3	Ectonucleoside triphosphate diphosphohydrolase 3
O43826	SLC37A4	Glucose-6-phosphate exchanger SLC37A4	O75356	ENTPD5	Nucleoside diphosphate phosphatase ENTPD5
O43827	ANGPTL7	Angiopoietin-related protein 7	O75362	ZNF217	Zinc finger protein 217
O43829	ZBTB14	Zinc finger and BTB domain-containing protein 14	O75363	BCAS1	Breast carcinoma-amplified sequence 1
O43837	IDH3B	Isocitrate dehydrogenase [NAD] subunit beta. mitochondrial	O75365	PTP4A3	Protein tyrosine phosphatase type IVA 3
O43847	NRDC	Nardilysin	O75366	AVIL	Advillin
O43852	CALU	Calumenin	O75367	MACROH2A1	Core histone macro-H2A.1
O43854	EDIL3	EGF-like repeat and discoidin I-like domain-containing protein 3	O75368	SH3BGRL	Adapter SH3BGRL
O43861	ATP9B	Probable phospholipid-transporting ATPase IIB	O75369	FLNB	Filamin-B
O43865	AHCYL1	S-adenosylhomocysteine hydrolase-like protein 1	O75376	NCOR1	Nuclear receptor corepressor 1
O43866	CD5L	CD5 antigen-like	O75379	VAMP4	Vesicle-associated membrane protein 4
O43868	SLC28A2	Sodium/nucleoside cotransporter 2	O75380	NDUFS6	NADH dehydrogenase [ubiquinone] iron-sulfur protein 6. mitochondrial
O43895	XPNPEP2	Xaa-Pro aminopeptidase 2	O75381	PEX14	Peroxisomal membrane protein PEX14
O43896	KIF1C	Kinesin-like protein KIF1C	O75382	TRIM3	Tripartite motif-containing protein 3
O43900	PRICKLE3	Prickle planar cell polarity protein 3	O75385	ULK1	Serine/threonine-protein kinase ULK1
O43903	GAS2	Growth arrest-specific protein 2	O75386	TULP3	Tubby-related protein 3
O43909	EXTL3	Exostosin-like 3	O75387	SLC43A1	Large neutral amino acids transporter small subunit 3
O43913	ORC5	Origin recognition complex subunit 5	O75390	CS	Citrate synthase. mitochondrial
O43914	TYROBP	TYRO protein tyrosine kinase-binding protein	O75391	SPAG7	Sperm-associated antigen 7
O43916	CHST1	Carbohydrate sulfotransferase 1	O75394	MRPL33	Large ribosomal subunit protein bL33m
O43920	NDUFS5	NADH dehydrogenase [ubiquinone] iron-sulfur protein 5	O75396	SEC22B	Vesicle-trafficking protein SEC22b
O43924	PDE6D	Retinal rod rhodopsin-sensitive cGMP 3'.5'-cyclic phosphodiesterase subunit delta	O75400	PRPF40A	Pre-mRNA-processing factor 40 homolog A
O43927	CXCL13	C-X-C motif chemokine 13	O75410	TACC1	Transforming acidic coiled-coil-containing protein 1
O43929	ORC4	Origin recognition complex subunit 4	O75414	NME6	Nucleoside diphosphate kinase 6
O43933	PEX1	Peroxisomal ATPase PEX1	O75420	GIGYF1	GRB10-interacting GYF protein 1
O60216	RAD21	Double-strand-break repair protein rad21 homolog	O75427	LRCH4	Leucine-rich repeat and calponin homology domain-containing protein 4
O60218	AKR1B10	Aldo-keto reductase family 1 member B10	O75431	MTX2	Metaxin-2
O60220	TIMM8A	Mitochondrial import inner membrane translocase subunit Tim8 A	O75436	VPS26A	Vacuolar protein sorting-associated protein 26A
O60229	KALRN	Kalirin	O75438	NDUFB1	NADH dehydrogenase [ubiquinone] 1 beta subcomplex subunit 1
O60231	DHX16	Pre-mRNA-splicing factor ATP-dependent RNA helicase DHX16	O75439	PMPCB	Mitochondrial-processing peptidase subunit beta
O60232	ZNRD2	Protein ZNRD2	O75443	TECTA	Alpha-tectorin
O60234	GMFG	Glia maturation factor gamma	O75446	SAP30	Histone deacetylase complex subunit SAP30
O60237	PPP1R12B	Protein phosphatase 1 regulatory subunit 12B	O75448	MED24	Mediator of RNA polymerase II transcription subunit 24
O60238	BNIP3L	BCL2/adenovirus E1B 19 kDa protein-interacting protein 3-like	O75449	KATNA1	Katanin p60 ATPase-containing subunit A1
O60239	SH3BP5	SH3 domain-binding protein 5	O75460	ERN1	Serine/threonine-protein kinase/endoribonuclease IRE1
O60240	PLIN1	Perilipin-1	O75461	E2F6	Transcription factor E2F6
O60243	HS6ST1	Heparan-sulfate 6-O-sulfotransferase 1	O75475	PSIP1	PC4 and SFRS1-interacting protein
O60244	MED14	Mediator of RNA polymerase II transcription subunit 14	O75477	ERLIN1	Erlin-1
O60245	PCDH7	Protocadherin-7	O75486	SUPT3H	Transcription initiation protein SPT3 homolog
O60248	SOX15	Protein SOX-15	O75487	GPC4	Glypican-4
O60256	PRPSAP2	Phosphoribosyl pyrophosphate synthase-associated protein 2	O75489	NDUFS3	NADH dehydrogenase [ubiquinone] iron-sulfur protein 3. mitochondrial
O60258	FGF17	Fibroblast growth factor 17	O75494	SRSF10	Serine/arginine-rich splicing factor 10
O60259	KLK8	Kallikrein-8	O75503	CLN5	Ceroid-lipofuscinosis neuronal protein 5
O60262	GNG7	Guanine nucleotide-binding protein G(I)/G(S)/G(O) subunit gamma-7	O75506	HSBP1	Heat shock factor-binding protein 1
O60264	SMARCA5	SWI/SNF-related matrix-associated actin-dependent regulator of chromatin subfamily A member 5	O75508	CLDN11	Claudin-11
O60266	ADCY3	Adenylate cyclase type 3	O75521	ECI2	Enoyl-CoA delta isomerase 2
O60268	KIAA0513	Uncharacterized protein KIAA0513	O75525	KHDRBS3	KH domain-containing. RNA-binding. signal transduction-associated protein 3
O60269	GPRIN2	G protein-regulated inducer of neurite outgrowth 2	O75528	TADA3	Transcriptional adapter 3
O60271	SPAG9	C-Jun-amino-terminal kinase-interacting protein 4	O75529	TAF5L	TAF5-like RNA polymerase II p300/CBP-associated factor-associated factor 65 kDa subunit 5L
O60279	SUSD5	Sushi domain-containing protein 5	O75530	EED	Polycomb protein EED
O60281	ZNF292	Zinc finger protein 292	O75531	BANF1	Barrier-to-autointegration factor
O60282	KIF5C	Kinesin heavy chain isoform 5C	O75533	SF3B1	Splicing factor 3B subunit 1
O60285	NUAK1	NUAK family SNF1-like kinase 1	O75534	CSDE1	Cold shock domain-containing protein E1
O60287	URB1	Nucleolar pre-ribosomal-associated protein 1	O75554	WBP4	WW domain-binding protein 4
O60291	MGRN1	E3 ubiquitin-protein ligase MGRN1	O75556	SCGB2A1	Mammaglobin-B
O60292	SIPA1L3	Signal-induced proliferation-associated 1-like protein 3	O75558	STX11	Syntaxin-11
O60293	ZFC3H1	Zinc finger C3H1 domain-containing protein	O75563	SKAP2	Src kinase-associated phosphoprotein 2
O60294	LCMT2	tRNA wybutosine-synthesizing protein 4	O75569	PRKRA	Interferon-inducible double-stranded RNA-dependent protein kinase activator A
O60296	TRAK2	Trafficking kinesin-binding protein 2	O75570	MTRF1	Peptide chain release factor 1. mitochondrial
O60299	LZTS3	Leucine zipper putative tumor suppressor 3	O75581	LRP6	Low-density lipoprotein receptor-related protein 6
O60303	KATNIP	Katanin-interacting protein	O75582	RPS6KA5	Ribosomal protein S6 kinase alpha-5
O60306	AQR	RNA helicase aquarius	O75586	MED6	Mediator of RNA polymerase II transcription subunit 6
O60307	MAST3	Microtubule-associated serine/threonine-protein kinase 3	O75592	MYCBP2	E3 ubiquitin-protein ligase MYCBP2
O60308	CEP104	Centrosomal protein of 104 kDa	O75594	PGLYRP1	Peptidoglycan recognition protein 1
O60313	OPA1	Dynamin-like 120 kDa protein. mitochondrial	O75600	GCAT	2-amino-3-ketobutyrate coenzyme A ligase. mitochondrial
O60315	ZEB2	Zinc finger E-box-binding homeobox 2	O75604	USP2	Ubiquitin carboxyl-terminal hydrolase 2
O60318	MCM3AP	Germinal-center associated nuclear protein	O75607	NPM3	Nucleoplasmin-3
O60331	PIP5K1C	Phosphatidylinositol 4-phosphate 5-kinase type-1 gamma	O75608	LYPLA1	Acyl-protein thioesterase 1
O60333	KIF1B	Kinesin-like protein KIF1B	O75610	LEFTY1	Left-right determination factor 1
O60336	MAPKBP1	Mitogen-activated protein kinase-binding protein 1	O75616	ERAL1	GTPase Era. mitochondrial
O60341	KDM1A	Lysine-specific histone demethylase 1A	O75618	DEDD	Death effector domain-containing protein
O60343	TBC1D4	TBC1 domain family member 4	O75629	CREG1	Protein CREG1
O60353	FZD6	Frizzled-6	O75635	SERPINB7	Serpin B7
O60356	NUPR1	Nuclear protein 1	O75636	FCN3	Ficolin-3
O60381	HBP1	HMG box-containing protein 1	O75643	SNRNP200	U5 small nuclear ribonucleoprotein 200 kDa helicase
O60427	FADS1	Acyl-CoA (8-3)-desaturase	O75648	TRMU	Mitochondrial tRNA-specific 2-thiouridylase 1
O60437	PPL	Periplakin	O75663	TIPRL	TIP41-like protein
O60443	GSDME	Gasdermin-E	O75665	OFD1	Centriole and centriolar satellite protein OFD1
O60447	EVI5	Ecotropic viral integration site 5 protein homolog	O75674	TOM1L1	TOM1-like protein 1
O60449	LY75	Lymphocyte antigen 75	O75676	RPS6KA4	Ribosomal protein S6 kinase alpha-4
O60462	NRP2	Neuropilin-2	O75683	SURF6	Surfeit locus protein 6
O60476	MAN1A2	Mannosyl-oligosaccharide 1.2-alpha-mannosidase IB	O75688	PPM1B	Protein phosphatase 1B
O60486	PLXNC1	Plexin-C1	O75689	ADAP1	Arf-GAP with dual PH domain-containing protein 1
O60487	MPZL2	Myelin protein zero-like protein 2	O75691	UTP20	Small subunit processome component 20 homolog
O60488	ACSL4	Long-chain-fatty-acid--CoA ligase 4	O75694	NUP155	Nuclear pore complex protein Nup155
O60493	SNX3	Sorting nexin-3	O75695	RP2	Protein XRP2
O60494	CUBN	Cubilin	O75716	STK16	Serine/threonine-protein kinase 16
O60496	DOK2	Docking protein 2	O75717	WDHD1	WD repeat and HMG-box DNA-binding protein 1
O60499	STX10	Syntaxin-10	O75718	CRTAP	Cartilage-associated protein
O60502	OGA	Protein O-GlcNAcase	O75746	SLC25A12	Electrogenic aspartate/glutamate antiporter SLC25A12. mitochondrial
O60503	ADCY9	Adenylate cyclase type 9	O75752	B3GALNT1	UDP-GalNAc:beta-1.3-N-acetylgalactosaminyltransferase 1
O60504	SORBS3	Vinexin	O75764	TCEA3	Transcription elongation factor A protein 3
O60506	SYNCRIP	Heterogeneous nuclear ribonucleoprotein Q	O75781	PALM	Paralemmin-1
O60507	TPST1	Protein-tyrosine sulfotransferase 1	O75787	ATP6AP2	Renin receptor
O60508	CDC40	Pre-mRNA-processing factor 17	O75791	GRAP2	GRB2-related adapter protein 2
O60513	B4GALT4	Beta-1.4-galactosyltransferase 4	O75792	RNASEH2A	Ribonuclease H2 subunit A
O60518	RANBP6	Ran-binding protein 6	O75794	CDC123	Cell division cycle protein 123 homolog
O60524	NEMF	Ribosome quality control complex subunit NEMF	O75800	ZMYND10	Zinc finger MYND domain-containing protein 10
O60547	GMDS	GDP-mannose 4.6 dehydratase	O75808	CAPN15	Calpain-15
O60551	NMT2	Glycylpeptide N-tetradecanoyltransferase 2	O75815	BCAR3	Breast cancer anti-estrogen resistance protein 3
O60563	CCNT1	Cyclin-T1	O75817	POP7	Ribonuclease P protein subunit p20
O60565	GREM1	Gremlin-1	O75818	RPP40	Ribonuclease P protein subunit p40
O60566	BUB1B	Mitotic checkpoint serine/threonine-protein kinase BUB1 beta	O75820	ZNF189	Zinc finger protein 189
O60568	PLOD3	Multifunctional procollagen lysine hydroxylase and glycosyltransferase LH3	O75821	EIF3G	Eukaryotic translation initiation factor 3 subunit G
O60573	EIF4E2	Eukaryotic translation initiation factor 4E type 2	O75822	EIF3J	Eukaryotic translation initiation factor 3 subunit J
O60575	SPINK4	Serine protease inhibitor Kazal-type 4	O75828	CBR3	Carbonyl reductase [NADPH] 3
O60583	CCNT2	Cyclin-T2	O75832	PSMD10	26S proteasome non-ATPase regulatory subunit 10
O60602	TLR5	Toll-like receptor 5	O75841	UPK1B	Uroplakin-1b
O60603	TLR2	Toll-like receptor 2	O75843	AP1G2	AP-1 complex subunit gamma-like 2
O60609	GFRA3	GDNF family receptor alpha-3	O75844	ZMPSTE24	CAAX prenyl protease 1 homolog
O60610	DIAPH1	Protein diaphanous homolog 1	O75864	PPP1R37	Protein phosphatase 1 regulatory subunit 37
O60613	SELENOF	Selenoprotein F	O75865	TRAPPC6A	Trafficking protein particle complex subunit 6A
O60635	TSPAN1	Tetraspanin-1	O75874	IDH1	Isocitrate dehydrogenase [NADP] cytoplasmic
O60636	TSPAN2	Tetraspanin-2	O75879	GATB	Glutamyl-tRNA(Gln) amidotransferase subunit B. mitochondrial
O60637	TSPAN3	Tetraspanin-3	O75880	SCO1	Protein SCO1 homolog. mitochondrial
O60641	SNAP91	Clathrin coat assembly protein AP180	O75881	CYP7B1	Cytochrome P450 7B1
O60645	EXOC3	Exocyst complex component 3	O75882	ATRN	Attractin
O60658	PDE8A	High affinity cAMP-specific and IBMX-insensitive 3'.5'-cyclic phosphodiesterase 8A	O75884	RBBP9	Serine hydrolase RBBP9
O60664	PLIN3	Perilipin-3	O75886	STAM2	Signal transducing adapter molecule 2
O60669	SLC16A7	Monocarboxylate transporter 2	O75888	TNFSF13	Tumor necrosis factor ligand superfamily member 13
O60671	RAD1	Cell cycle checkpoint protein RAD1	O75891	ALDH1L1	Cytosolic 10-formyltetrahydrofolate dehydrogenase
O60673	REV3L	DNA polymerase zeta catalytic subunit	O75896	TUSC2	Tumor suppressor candidate 2
O60674	JAK2	Tyrosine-protein kinase JAK2	O75897	SULT1C4	Sulfotransferase 1C4
O60675	MAFK	Transcription factor MafK	O75900	MMP23B	Matrix metalloproteinase-23
O60678	PRMT3	Protein arginine N-methyltransferase 3	O75901	RASSF9	Ras association domain-containing protein 9
O60683	PEX10	Peroxisome biogenesis factor 10	O75907	DGAT1	Diacylglycerol O-acyltransferase 1
O60684	KPNA6	Importin subunit alpha-7	O75909	CCNK	Cyclin-K
O60687	SRPX2	Sushi repeat-containing protein SRPX2	O75911	DHRS3	Short-chain dehydrogenase/reductase 3
O60701	UGDH	UDP-glucose 6-dehydrogenase	O75915	ARL6IP5	PRA1 family protein 3
O60704	TPST2	Protein-tyrosine sulfotransferase 2	O75923	DYSF	Dysferlin
O60706	ABCC9	ATP-binding cassette sub-family C member 9	O75925	PIAS1	E3 SUMO-protein ligase PIAS1
O60711	LPXN	Leupaxin	O75928	PIAS2	E3 SUMO-protein ligase PIAS2
O60716	CTNND1	Catenin delta-1	O75934	BCAS2	Pre-mRNA-splicing factor SPF27
O60725	ICMT	Protein-S-isoprenylcysteine O-methyltransferase	O75935	DCTN3	Dynactin subunit 3
O60732	MAGEC1	Melanoma-associated antigen C1	O75936	BBOX1	Gamma-butyrobetaine dioxygenase
O60733	PLA2G6	85/88 kDa calcium-independent phospholipase A2	O75937	DNAJC8	DnaJ homolog subfamily C member 8
O60739	EIF1B	Eukaryotic translation initiation factor 1b	O75940	SMNDC1	Survival of motor neuron-related-splicing factor 30
O60749	SNX2	Sorting nexin-2	O75943	RAD17	Cell cycle checkpoint protein RAD17
O60759	CYTIP	Cytohesin-interacting protein	O75947	ATP5PD	ATP synthase subunit d. mitochondrial
O60760	HPGDS	Hematopoietic prostaglandin D synthase	O75953	DNAJB5	DnaJ homolog subfamily B member 5
O60762	DPM1	Dolichol-phosphate mannosyltransferase subunit 1	O75954	TSPAN9	Tetraspanin-9
O60763	USO1	General vesicular transport factor p115	O75955	FLOT1	Flotillin-1
O60783	MRPS14	Small ribosomal subunit protein uS14m	O75962	TRIO	Triple functional domain protein
O60784	TOM1	Target of Myb1 membrane trafficking protein	O75964	ATP5MG	ATP synthase subunit g. mitochondrial
O60812	HNRNPCL1	Heterogeneous nuclear ribonucleoprotein C-like 1	O75970	MPDZ	Multiple PDZ domain protein
O60814	H2BC12	Histone H2B type 1-K	O75976	CPD	Carboxypeptidase D
O60825	PFKFB2	6-phosphofructo-2-kinase/fructose-2.6-bisphosphatase 2	O75995	SASH3	SAM and SH3 domain-containing protein 3
O60826	CCDC22	Coiled-coil domain-containing protein 22	O76003	GLRX3	Glutaredoxin-3
O60828	PQBP1	Polyglutamine-binding protein 1	O76011	KRT34	Keratin. type I cuticular Ha4
O60829	PAGE4	P antigen family member 4	O76013	KRT36	Keratin. type I cuticular Ha6
O60830	TIMM17B	Mitochondrial import inner membrane translocase subunit Tim17-B	O76021	RSL1D1	Ribosomal L1 domain-containing protein 1
O60831	PRAF2	PRA1 family protein 2	O76024	WFS1	Wolframin
O60832	DKC1	H/ACA ribonucleoprotein complex subunit DKC1	O76027	ANXA9	Annexin A9
O60840	CACNA1F	Voltage-dependent L-type calcium channel subunit alpha-1F	O76031	CLPX	ATP-dependent Clp protease ATP-binding subunit clpX-like. mitochondrial
O60841	EIF5B	Eukaryotic translation initiation factor 5B	O76039	CDKL5	Cyclin-dependent kinase-like 5
O60844	ZG16	Zymogen granule membrane protein 16	O76041	NEBL	Nebulette
O60858	TRIM13	E3 ubiquitin-protein ligase TRIM13	O76054	SEC14L2	SEC14-like protein 2
O60861	GAS7	Growth arrest-specific protein 7	O76061	STC2	Stanniocalcin-2
O60869	EDF1	Endothelial differentiation-related factor 1	O76062	TM7SF2	Delta(14)-sterol reductase TM7SF2
O60870	KIN	DNA/RNA-binding protein KIN17	O76070	SNCG	Gamma-synuclein
O60879	DIAPH2	Protein diaphanous homolog 2	O76071	CIAO1	Probable cytosolic iron-sulfur protein assembly protein CIAO1
O60880	SH2D1A	SH2 domain-containing protein 1A	O76074	PDE5A	cGMP-specific 3'.5'-cyclic phosphodiesterase
O60884	DNAJA2	DnaJ homolog subfamily A member 2	O76075	DFFB	DNA fragmentation factor subunit beta
O60885	BRD4	Bromodomain-containing protein 4	O76076	CCN5	CCN family member 5
O60888	CUTA	Protein CutA	O76080	ZFAND5	AN1-type zinc finger protein 5
O60890	OPHN1	Oligophrenin-1	O76094	SRP72	Signal recognition particle subunit SRP72
O60906	SMPD2	Sphingomyelin phosphodiesterase 2	O76095	JTB	Protein JTB
O60907	TBL1X	F-box-like/WD repeat-containing protein TBL1X	O77932	DXO	Decapping and exoribonuclease protein
O60911	CTSV	Cathepsin L2	O94760	DDAH1	N(G).N(G)-dimethylarginine dimethylaminohydrolase 1
O60921	HUS1	Checkpoint protein HUS1	O94762	RECQL5	ATP-dependent DNA helicase Q5
O60925	PFDN1	Prefoldin subunit 1	O94763	URI1	Unconventional prefoldin RPB5 interactor 1
O60927	PPP1R11	E3 ubiquitin-protein ligase PPP1R11	O94766	B3GAT3	Galactosylgalactosylxylosylprotein 3-beta-glucuronosyltransferase 3
O60930	RNASEH1	Ribonuclease H1	O94768	STK17B	Serine/threonine-protein kinase 17B
O60934	NBN	Nibrin	O94769	ECM2	Extracellular matrix protein 2
O60936	NOL3	Nucleolar protein 3	O94776	MTA2	Metastasis-associated protein MTA2
O60938	KERA	Keratocan	O94779	CNTN5	Contactin-5
O60941	DTNB	Dystrobrevin beta	O94782	USP1	Ubiquitin carboxyl-terminal hydrolase 1
O60942	RNGTT	mRNA-capping enzyme	O94788	ALDH1A2	Retinal dehydrogenase 2
O75015	FCGR3B	Low affinity immunoglobulin gamma Fc region receptor III-B	O94804	STK10	Serine/threonine-protein kinase 10
O75022	LILRB3	Leukocyte immunoglobulin-like receptor subfamily B member 3	O94805	ACTL6B	Actin-like protein 6B
O75023	LILRB5	Leukocyte immunoglobulin-like receptor subfamily B member 5	O94806	PRKD3	Serine/threonine-protein kinase D3
O75027	ABCB7	Iron-sulfur clusters transporter ABCB7. mitochondrial	O94808	GFPT2	Glutamine--fructose-6-phosphate aminotransferase [isomerizing] 2
O75030	MITF	Microphthalmia-associated transcription factor	O94811	TPPP	Tubulin polymerization-promoting protein
O75037	KIF21B	Kinesin-like protein KIF21B	O94813	SLIT2	Slit homolog 2 protein
O75044	SRGAP2	SLIT-ROBO Rho GTPase-activating protein 2	O94817	ATG12	Ubiquitin-like protein ATG12
O75051	PLXNA2	Plexin-A2	O94819	KBTBD11	Kelch repeat and BTB domain-containing protein 11
O75052	NOS1AP	Carboxyl-terminal PDZ ligand of neuronal nitric oxide synthase protein	O94822	LTN1	E3 ubiquitin-protein ligase listerin
O75054	IGSF3	Immunoglobulin superfamily member 3	O94823	ATP10B	Phospholipid-transporting ATPase VB
O75056	SDC3	Syndecan-3	O94826	TOMM70	Mitochondrial import receptor subunit TOM70
O75063	FAM20B	Glycosaminoglycan xylosylkinase	O94827	PLEKHG5	Pleckstrin homology domain-containing family G member 5
O75064	DENND4B	DENN domain-containing protein 4B	O94829	IPO13	Importin-13
O75069	TMCC2	Transmembrane and coiled-coil domains protein 2	O94830	DDHD2	Phospholipase DDHD2
O75071	EFCAB14	EF-hand calcium-binding domain-containing protein 14	O94832	MYO1D	Unconventional myosin-Id
O75077	ADAM23	Disintegrin and metalloproteinase domain-containing protein 23	O94842	TOX4	TOX high mobility group box family member 4
O75081	CBFA2T3	Protein CBFA2T3	O94851	MICAL2	[F-actin]-monooxygenase MICAL2
O75083	WDR1	WD repeat-containing protein 1	O94854	MACF1	Microtubule-actin cross-linking factor 1. isoforms 6/7
O75084	FZD7	Frizzled-7	O94855	SEC24D	Protein transport protein Sec24D
O75093	SLIT1	Slit homolog 1 protein	O94856	NFASC	Neurofascin
O75094	SLIT3	Slit homolog 3 protein	O94864	SUPT7L	STAGA complex 65 subunit gamma
O75095	MEGF6	Multiple epidermal growth factor-like domains protein 6	O94868	FCHSD2	F-BAR and double SH3 domains protein 2
O75096	LRP4	Low-density lipoprotein receptor-related protein 4	O94874	UFL1	E3 UFM1-protein ligase 1
O75106	AOC2	Retina-specific copper amine oxidase	O94875	SORBS2	Sorbin and SH3 domain-containing protein 2
O75110	ATP9A	Probable phospholipid-transporting ATPase IIA	O94876	TMCC1	Transmembrane and coiled-coil domains protein 1
O75112	LDB3	LIM domain-binding protein 3	O94880	PHF14	PHD finger protein 14
O75113	N4BP1	NEDD4-binding protein 1	O94885	SASH1	SAM and SH3 domain-containing protein 1
O75116	ROCK2	Rho-associated protein kinase 2	O94886	TMEM63A	CSC1-like protein 1
O75121;P55082	MFAP3L;MFAP3	Microfibrillar-associated protein 3-like;Microfibril-associated glycoprotein 3	O94887	FARP2	FERM. ARHGEF and pleckstrin domain-containing protein 2
O75122	CLASP2	CLIP-associating protein 2	O94888	UBXN7	UBX domain-containing protein 7
O75123	ZNF623	Zinc finger protein 623	O94898	LRIG2	Leucine-rich repeats and immunoglobulin-like domains protein 2
O75127	PTCD1	Pentatricopeptide repeat-containing protein 1. mitochondrial	O94901	SUN1	SUN domain-containing protein 1
O75128	COBL	Protein cordon-bleu	O94903	PLPBP	Pyridoxal phosphate homeostasis protein
O75129	ASTN2	Astrotactin-2	O94905	ERLIN2	Erlin-2
O75131	CPNE3	Copine-3	O94906	PRPF6	Pre-mRNA-processing factor 6
O75140	DEPDC5	GATOR1 complex protein DEPDC5	O94910	ADGRL1	Adhesion G protein-coupled receptor L1
O75143	ATG13	Autophagy-related protein 13	O94911	ABCA8	ABC-type organic anion transporter ABCA8
O75144	ICOSLG	ICOS ligand	O94913	PCF11	Pre-mRNA cleavage complex 2 protein Pcf11
O75146	HIP1R	Huntingtin-interacting protein 1-related protein	O94915	FRYL	Protein furry homolog-like
O75147	OBSL1	Obscurin-like protein 1	O94916	NFAT5	Nuclear factor of activated T-cells 5
O75150	RNF40	E3 ubiquitin-protein ligase BRE1B	O94919	ENDOD1	Endonuclease domain-containing 1 protein
O75151	PHF2	Lysine-specific demethylase PHF2	O94921	CDK14	Cyclin-dependent kinase 14
O75152	ZC3H11A	Zinc finger CCCH domain-containing protein 11A	O94923	GLCE	D-glucuronyl C5-epimerase
O75153	CLUH	Clustered mitochondria protein homolog	O94925	GLS	Glutaminase kidney isoform. mitochondrial
O75154	RAB11FIP3	Rab11 family-interacting protein 3	O94927	HAUS5	HAUS augmin-like complex subunit 5
O75155	CAND2	Cullin-associated NEDD8-dissociated protein 2	O94941	UBOX5	RING finger protein 37
O75157	TSC22D2	TSC22 domain family protein 2	O94952	FBXO21	F-box only protein 21
O75161	NPHP4	Nephrocystin-4	O94953	KDM4B	Lysine-specific demethylase 4B
O75164	KDM4A	Lysine-specific demethylase 4A	O94955	RHOBTB3	Rho-related BTB domain-containing protein 3
O75165	DNAJC13	DnaJ homolog subfamily C member 13	O94956	SLCO2B1	Solute carrier organic anion transporter family member 2B1
O75167	PHACTR2	Phosphatase and actin regulator 2	O94964	SOGA1	Protein SOGA1
O75170	PPP6R2	Serine/threonine-protein phosphatase 6 regulatory subunit 2	O94966	USP19	Ubiquitin carboxyl-terminal hydrolase 19
O75173	ADAMTS4	A disintegrin and metalloproteinase with thrombospondin motifs 4	O94967	WDR47	WD repeat-containing protein 47
O75175	CNOT3	CCR4-NOT transcription complex subunit 3	O94972	TRIM37	E3 ubiquitin-protein ligase TRIM37
O75177	SS18L1	Calcium-responsive transactivator	O94973	AP2A2	AP-2 complex subunit alpha-2
O75179	ANKRD17	Ankyrin repeat domain-containing protein 17	O94979	SEC31A	Protein transport protein Sec31A
O75182	SIN3B	Paired amphipathic helix protein Sin3b	O94985	CLSTN1	Calsyntenin-1
O75185	ATP2C2	Calcium-transporting ATPase type 2C member 2	O94988	FAM13A	Protein FAM13A
O75190	DNAJB6	DnaJ homolog subfamily B member 6	O94992	HEXIM1	Protein HEXIM1
O75191	XYLB	Xylulose kinase	O95049	TJP3	Tight junction protein ZO-3
O75197	LRP5	Low-density lipoprotein receptor-related protein 5	O95059	RPP14	Ribonuclease P protein subunit p14
O75208	COQ9	Ubiquinone biosynthesis protein COQ9. mitochondrial	O95070	YIF1A	Protein YIF1A
O75223	GGCT	Gamma-glutamylcyclotransferase	O95071	UBR5	E3 ubiquitin-protein ligase UBR5
O75251	NDUFS7	NADH dehydrogenase [ubiquinone] iron-sulfur protein 7. mitochondrial	O95072	REC8	Meiotic recombination protein REC8 homolog
O75264	SMIM24	Small integral membrane protein 24	O95081	AGFG2	Arf-GAP domain and FG repeat-containing protein 2
O75290	ZNF780A	Zinc finger protein 780A	O95084	PRSS23	Serine protease 23
O75298	RTN2	Reticulon-2	O95104	SCAF4	SR-related and CTD-associated factor 4
O75306	NDUFS2	NADH dehydrogenase [ubiquinone] iron-sulfur protein 2. mitochondrial	O95136	S1PR2	Sphingosine 1-phosphate receptor 2
O75309	CDH16	Cadherin-16	O95139	NDUFB6	NADH dehydrogenase [ubiquinone] 1 beta subcomplex subunit 6
O75312	ZPR1	Zinc finger protein ZPR1	O95140	MFN2	Mitofusin-2
O75317	USP12	Ubiquitin carboxyl-terminal hydrolase 12	O95147	DUSP14	Dual specificity protein phosphatase 14
O75319	DUSP11	RNA/RNP complex-1-interacting phosphatase	O95149	SNUPN	Snurportin-1
O75323	NIPSNAP2	Protein NipSnap homolog 2	O95154	AKR7A3	Aflatoxin B1 aldehyde reductase member 3
O75325	LRRN2	Leucine-rich repeat neuronal protein 2	O95155	UBE4B	Ubiquitin conjugation factor E4 B
O75326	SEMA7A	Semaphorin-7A	O95159	ZFPL1	Zinc finger protein-like 1
O75330	HMMR	Hyaluro0 mediated motility receptor	O95163	ELP1	Elongator complex protein 1
O75334	PPFIA2	Liprin-alpha-2	O95164	UBL3	Ubiquitin-like protein 3
O75339	CILP	Cartilage intermediate layer protein 1	O95166	GABARAP	Gamma-aminobutyric acid receptor-associated protein
O75340	PDCD6	Programmed cell death protein 6	O95167	NDUFA3	NADH dehydrogenase [ubiquinone] 1 alpha subcomplex subunit 3
O75343	GUCY1B2	Guanylate cyclase soluble subunit beta-2	O95168	NDUFB4	NADH dehydrogenase [ubiquinone] 1 beta subcomplex subunit 4
O75347	TBCA	Tubulin-specific chaperone A	O95169	NDUFB8	NADH dehydrogenase [ubiquinone] 1 beta subcomplex subunit 8. mitochondrial
O75348	ATP6V1G1	V-type proton ATPase subunit G 1	O95171	SCEL	Sciellin
O75351	VPS4B	Vacuolar protein sorting-associated protein 4B	O95182	NDUFA7	NADH dehydrogenase [ubiquinone] 1 alpha subcomplex subunit 7
O75352	MPDU1	Mannose-P-dolichol utilization defect 1 protein	O95183	VAMP5	Vesicle-associated membrane protein 5
O75354	ENTPD6	Ectonucleoside triphosphate diphosphohydrolase 6	O95197	RTN3	Reticulon-3
O75355	ENTPD3	Ectonucleoside triphosphate diphosphohydrolase 3	O95199	RCBTB2	RCC1 and BTB domain-containing protein 2
O75356	ENTPD5	Nucleoside diphosphate phosphatase ENTPD5	O95202	LETM1	Mitochondrial proton/calcium exchanger protein
O75362	ZNF217	Zinc finger protein 217	O95206	PCDH8	Protocadherin-8
O75363	BCAS1	Breast carcinoma-amplified sequence 1	O95208	EPN2	Epsin-2
O75365	PTP4A3	Protein tyrosine phosphatase type IVA 3	O95210	STBD1	Starch-binding domain-containing protein 1
O75366	AVIL	Advillin	O95214	LEPROTL1	Leptin receptor overlapping transcript-like 1
O75367	MACROH2A1	Core histone macro-H2A.1	O95218	ZRANB2	Zinc finger Ran-binding domain-containing protein 2
O75368	SH3BGRL	Adapter SH3BGRL	O95219	SNX4	Sorting nexin-4
O75369	FLNB	Filamin-B	O95232	LUC7L3	Luc7-like protein 3
O75376	NCOR1	Nuclear receptor corepressor 1	O95235	KIF20A	Kinesin-like protein KIF20A
O75379	VAMP4	Vesicle-associated membrane protein 4	O95236	APOL3	Apolipoprotein L3
O75380	NDUFS6	NADH dehydrogenase [ubiquinone] iron-sulfur protein 6. mitochondrial	O95239	KIF4A	Chromosome-associated kinesin KIF4A
O75381	PEX14	Peroxisomal membrane protein PEX14	O95243	MBD4	Methyl-CpG-binding domain protein 4
O75382	TRIM3	Tripartite motif-containing protein 3	O95248	SBF1	Myotubularin-related protein 5
O75385	ULK1	Serine/threonine-protein kinase ULK1	O95249	GOSR1	Golgi SNAP receptor complex member 1
O75386	TULP3	Tubby-related protein 3	O95251	KAT7	Histone acetyltransferase KAT7
O75387	SLC43A1	Large neutral amino acids transporter small subunit 3	O95255	ABCC6	ATP-binding cassette sub-family C member 6
O75390	CS	Citrate synthase. mitochondrial	O95258	SLC25A14	Brain mitochondrial carrier protein 1
O75391	SPAG7	Sperm-associated antigen 7	O95260	ATE1	Arginyl-tRNA--protein transferase 1
O75394	MRPL33	Large ribosomal subunit protein bL33m	O95267	RASGRP1	RAS guanyl-releasing protein 1
O75396	SEC22B	Vesicle-trafficking protein SEC22b	O95271	TNKS	Poly [ADP-ribose] polymerase tankyrase-1
O75400	PRPF40A	Pre-mRNA-processing factor 40 homolog A	O95273	CCNDBP1	Cyclin-D1-binding protein 1
O75410	TACC1	Transforming acidic coiled-coil-containing protein 1	O95274	LYPD3	Ly6/PLAUR domain-containing protein 3
O75414	NME6	Nucleoside diphosphate kinase 6	O95278	EPM2A	Laforin
O75420	GIGYF1	GRB10-interacting GYF protein 1	O95292	VAPB	Vesicle-associated membrane protein-associated protein B/C
O75425	MOSPD3	Motile sperm domain-containing protein 3	O95294	RASAL1	RasGAP-activating-like protein 1
O75427	LRCH4	Leucine-rich repeat and calponin homology domain-containing protein 4	O95295	SNAPIN	SNARE-associated protein Snapin
O75431	MTX2	Metaxin-2	O95297	MPZL1	Myelin protein zero-like protein 1
O75436	VPS26A	Vacuolar protein sorting-associated protein 26A	O95298	NDUFC2	NADH dehydrogenase [ubiquinone] 1 subunit C2
O75438	NDUFB1	NADH dehydrogenase [ubiquinone] 1 beta subcomplex subunit 1	O95299	NDUFA10	NADH dehydrogenase [ubiquinone] 1 alpha subcomplex subunit 10. mitochondrial
O75439	PMPCB	Mitochondrial-processing peptidase subunit beta	O95302	FKBP9	Peptidyl-prolyl cis-trans isomerase FKBP9
O75443	TECTA	Alpha-tectorin	O95319	CELF2	CUGBP Elav-like family member 2
O75445	USH2A	Usherin	O95336	PGLS	6-phosphogluconolactonase
O75446	SAP30	Histone deacetylase complex subunit SAP30	O95340	PAPSS2	Bifunctional 3'-phosphoadenosine 5'-phosphosulfate synthase 2
O75448	MED24	Mediator of RNA polymerase II transcription subunit 24	O95347	SMC2	Structural mainte0ce of chromosomes protein 2
O75449	KATNA1	Katanin p60 ATPase-containing subunit A1	O95352	ATG7	Ubiquitin-like modifier-activating enzyme ATG7
O75459	PAGE1	P antigen family member 1	O95359	TACC2	Transforming acidic coiled-coil-containing protein 2
O75460	ERN1	Serine/threonine-protein kinase/endoribonuclease IRE1	O95361	TRIM16	Tripartite motif-containing protein 16
O75461	E2F6	Transcription factor E2F6	O95363	FARS2	Phenylalanine--tRNA ligase. mitochondrial
O75462	CRLF1	Cytokine receptor-like factor 1	O95365	ZBTB7A	Zinc finger and BTB domain-containing protein 7A
O75473	LGR5	Leucine-rich repeat-containing G-protein coupled receptor 5	O95372	LYPLA2	Acyl-protein thioesterase 2
O75475	PSIP1	PC4 and SFRS1-interacting protein	O95373	IPO7	Importin-7
O75477	ERLIN1	Erlin-1	O95376	ARIH2	E3 ubiquitin-protein ligase ARIH2
O75486	SUPT3H	Transcription initiation protein SPT3 homolog	O95379	TNFAIP8	Tumor necrosis factor alpha-induced protein 8
O75487	GPC4	Glypican-4	O95382	MAP3K6	Mitogen-activated protein kinase kinase kinase 6
O75489	NDUFS3	NADH dehydrogenase [ubiquinone] iron-sulfur protein 3. mitochondrial	O95388	CCN4	CCN family member 4
O75493	CA11	Carbonic anhydrase-related protein 11	O95391	SLU7	Pre-mRNA-splicing factor SLU7
O75494	SRSF10	Serine/arginine-rich splicing factor 10	O95394	PGM3	Phosphoacetylglucosamine mutase
O75496	GMNN	Geminin	O95395	GCNT3	Beta-1.3-galactosyl-O-glycosyl-glycoprotein beta-1.6-N-acetylglucosaminyltransferase 3
O75503	CLN5	Ceroid-lipofuscinosis neuronal protein 5	O95396	MOCS3	Adenylyltransferase and sulfurtransferase MOCS3
O75506	HSBP1	Heat shock factor-binding protein 1	O95398	RAPGEF3	Rap guanine nucleotide exchange factor 3
O75508	CLDN11	Claudin-11	O95400	CD2BP2	CD2 antigen cytoplasmic tail-binding protein 2
O75509	TNFRSF21	Tumor necrosis factor receptor superfamily member 21	O95402	MED26	Mediator of RNA polymerase II transcription subunit 26
O75521	ECI2	Enoyl-CoA delta isomerase 2	O95407	TNFRSF6B	Tumor necrosis factor receptor superfamily member 6B
O75525	KHDRBS3	KH domain-containing. RNA-binding. signal transduction-associated protein 3	O95425	SVIL	Supervillin
O75528	TADA3	Transcriptional adapter 3	O95427	PIGN	GPI ethanolamine phosphate transferase 1
O75529	TAF5L	TAF5-like RNA polymerase II p300/CBP-associated factor-associated factor 65 kDa subunit 5L	O95428	PAPLN	Papilin
O75530	EED	Polycomb protein EED	O95429	BAG4	BAG family molecular chaperone regulator 4
O75531	BANF1	Barrier-to-autointegration factor	O95433	AHSA1	Activator of 90 kDa heat shock protein ATPase homolog 1
O75533	SF3B1	Splicing factor 3B subunit 1	O95436	SLC34A2	Sodium-dependent phosphate transport protein 2B
O75534	CSDE1	Cold shock domain-containing protein E1	O95445	APOM	Apolipoprotein M
O75553	DAB1	Disabled homolog 1	O95450	ADAMTS2	A disintegrin and metalloproteinase with thrombospondin motifs 2
O75554	WBP4	WW domain-binding protein 4	O95453	PARN	Poly(A)-specific ribonuclease PARN
O75556	SCGB2A1	Mammaglobin-B	O95456	PSMG1	Proteasome assembly chaperone 1
O75558	STX11	Syntaxin-11	O95466	FMNL1	Formin-like protein 1
O75563	SKAP2	Src kinase-associated phosphoprotein 2	O95470	SGPL1	Sphingosine-1-phosphate lyase 1
O75569	PRKRA	Interferon-inducible double-stranded RNA-dependent protein kinase activator A	O95471	CLDN7	Claudin-7
O75570	MTRF1	Peptide chain release factor 1. mitochondrial	O95476	CTDNEP1	CTD nuclear envelope phosphatase 1
O75578	ITGA10	Integrin alpha-10	O95477	ABCA1	Phospholipid-transporting ATPase ABCA1
O75581	LRP6	Low-density lipoprotein receptor-related protein 6	O95478	NSA2	Ribosome biogenesis protein NSA2 homolog
O75582	RPS6KA5	Ribosomal protein S6 kinase alpha-5	O95479	H6PD	GDH/6PGL endoplasmic bifunctional protein
O75586	MED6	Mediator of RNA polymerase II transcription subunit 6	O95486	SEC24A	Protein transport protein Sec24A
O75592	MYCBP2	E3 ubiquitin-protein ligase MYCBP2	O95487	SEC24B	Protein transport protein Sec24B
O75594	PGLYRP1	Peptidoglycan recognition protein 1	O95490	ADGRL2	Adhesion G protein-coupled receptor L2
O75600	GCAT	2-amino-3-ketobutyrate coenzyme A ligase. mitochondrial	O95497	VNN1	Pantetheinase
O75602	SPAG6	Sperm-associated antigen 6	O95498	VNN2	Pantetheine hydrolase VNN2
O75604	USP2	Ubiquitin carboxyl-terminal hydrolase 2	O95503	CBX6	Chromobox protein homolog 6
O75607	NPM3	Nucleoplasmin-3	O95528	SLC2A10	Solute carrier family 2. facilitated glucose transporter member 10
O75608	LYPLA1	Acyl-protein thioesterase 1	O95544	NADK	NAD kinase
O75610	LEFTY1	Left-right determination factor 1	O95551	TDP2	Tyrosyl-DNA phosphodiesterase 2
O75616	ERAL1	GTPase Era. mitochondrial	O95562	SFT2D2	Vesicle transport protein SFT2B
O75618	DEDD	Death effector domain-containing protein	O95563	MPC2	Mitochondrial pyruvate carrier 2
O75628	REM1	GTP-binding protein REM 1	O95568	METTL18	Histidine protein methyltransferase 1 homolog
O75629	CREG1	Protein CREG1	O95571	ETHE1	Persulfide dioxygenase ETHE1. mitochondrial
O75635	SERPINB7	Serpin B7	O95573	ACSL3	Fatty acid CoA ligase Acsl3
O75636	FCN3	Ficolin-3	O95602	POLR1A	DNA-directed RNA polymerase I subunit RPA1
O75638	CTAG2	Cancer/testis antigen 2	O95613	PCNT	Pericentrin
O75643	SNRNP200	U5 small nuclear ribonucleoprotein 200 kDa helicase	O95619	YEATS4	YEATS domain-containing protein 4
O75648	TRMU	Mitochondrial tRNA-specific 2-thiouridylase 1	O95622	ADCY5	Adenylate cyclase type 5
O75663	TIPRL	TIP41-like protein	O95625	ZBTB11	Zinc finger and BTB domain-containing protein 11
O75665	OFD1	Centriole and centriolar satellite protein OFD1	O95628	CNOT4	CCR4-NOT transcription complex subunit 4
O75674	TOM1L1	TOM1-like protein 1	O95630	STAMBP	STAM-binding protein
O75676	RPS6KA4	Ribosomal protein S6 kinase alpha-4	O95631	NTN1	Netrin-1
O75683	SURF6	Surfeit locus protein 6	O95633	FSTL3	Follistatin-related protein 3
O75688	PPM1B	Protein phosphatase 1B	O95639	CPSF4	Cleavage and polyadenylation specificity factor subunit 4
O75689	ADAP1	Arf-GAP with dual PH domain-containing protein 1	O95644	NFATC1	Nuclear factor of activated T-cells. cytoplasmic 1
O75691	UTP20	Small subunit processome component 20 homolog	O95670	ATP6V1G2	V-type proton ATPase subunit G 2
O75694	NUP155	Nuclear pore complex protein Nup155	O95671	ASMTL	Probable bifunctional dTTP/UTP pyrophosphatase/methyltransferase protein
O75695	RP2	Protein XRP2	O95672	ECEL1	Endothelin-converting enzyme-like 1
O75712	GJB3	Gap junction beta-3 protein	O95674	CDS2	Phosphatidate cytidylyltransferase 2
O75715	GPX5	Epididymal secretory glutathione peroxidase	O95678	KRT75	Keratin. type II cytoskeletal 75
O75716	STK16	Serine/threonine-protein kinase 16	O95684	CEP43	Centrosomal protein 43
O75717	WDHD1	WD repeat and HMG-box DNA-binding protein 1	O95685	PPP1R3D	Protein phosphatase 1 regulatory subunit 3D
O75718	CRTAP	Cartilage-associated protein	O95696	BRD1	Bromodomain-containing protein 1
O75746	SLC25A12	Electrogenic aspartate/glutamate antiporter SLC25A12. mitochondrial	O95707	POP4	Ribonuclease P protein subunit p29
O75747	PIK3C2G	Phosphatidylinositol 3-kinase C2 domain-containing subunit gamma	O95714	HERC2	E3 ubiquitin-protein ligase HERC2
O75751	SLC22A3	Solute carrier family 22 member 3	O95716	RAB3D	Ras-related protein Rab-3D
O75752	B3GALNT1	UDP-GalNAc:beta-1.3-N-acetylgalactosaminyltransferase 1	O95721	SNAP29	Synaptosomal-associated protein 29
O75764	TCEA3	Transcription elongation factor A protein 3	O95747	OXSR1	Serine/threonine-protein kinase OSR1
O75781	PALM	Paralemmin-1	O95749	GGPS1	Geranylgeranyl pyrophosphate synthase
O75787	ATP6AP2	Renin receptor	O95755	RAB36	Ras-related protein Rab-36
O75791	GRAP2	GRB2-related adapter protein 2	O95757	HSPA4L	Heat shock 70 kDa protein 4L
O75792	RNASEH2A	Ribonuclease H2 subunit A	O95758	PTBP3	Polypyrimidine tract-binding protein 3
O75794	CDC123	Cell division cycle protein 123 homolog	O95759	TBC1D8	TBC1 domain family member 8
O75795	UGT2B17	UDP-glucuronosyltransferase 2B17	O95760	IL33	Interleukin-33
O75800	ZMYND10	Zinc finger MYND domain-containing protein 10	O95772	STARD3NL	STARD3 N-terminal-like protein
O75808	CAPN15	Calpain-15	O95777	LSM8	U6 snRNA-associated Sm-like protein LSm8
O75815	BCAR3	Breast cancer anti-estrogen resistance protein 3	O95782	AP2A1	AP-2 complex subunit alpha-1
O75817	POP7	Ribonuclease P protein subunit p20	O95785	WIZ	Protein Wiz
O75818	RPP40	Ribonuclease P protein subunit p40	O95786	RIGI	Antiviral innate immune response receptor RIG-I
O75820	ZNF189	Zinc finger protein 189	O95793	STAU1	Double-stranded RNA-binding protein Staufen homolog 1
O75821	EIF3G	Eukaryotic translation initiation factor 3 subunit G	O95801	TTC4	Tetratricopeptide repeat protein 4
O75822	EIF3J	Eukaryotic translation initiation factor 3 subunit J	O95807	TMEM50A	Transmembrane protein 50A
O75828	CBR3	Carbonyl reductase [NADPH] 3	O95810	CAVIN2	Caveolae-associated protein 2
O75830	SERPINI2	Serpin I2	O95816	BAG2	BAG family molecular chaperone regulator 2
O75832	PSMD10	26S proteasome non-ATPase regulatory subunit 10	O95817	BAG3	BAG family molecular chaperone regulator 3
O75841	UPK1B	Uroplakin-1b	O95819	MAP4K4	Mitogen-activated protein kinase kinase kinase kinase 4
O75843	AP1G2	AP-1 complex subunit gamma-like 2	O95822	MLYCD	Malonyl-CoA decarboxylase. mitochondrial
O75844	ZMPSTE24	CAAX prenyl protease 1 homolog	O95825	CRYZL1	Quinone oxidoreductase-like protein 1
O75864	PPP1R37	Protein phosphatase 1 regulatory subunit 37	O95831	AIFM1	Apoptosis-inducing factor 1. mitochondrial
O75865	TRAPPC6A	Trafficking protein particle complex subunit 6A	O95832	CLDN1	Claudin-1
O75874	IDH1	Isocitrate dehydrogenase [NADP] cytoplasmic	O95833	CLIC3	Chloride intracellular channel protein 3
O75879	GATB	Glutamyl-tRNA(Gln) amidotransferase subunit B. mitochondrial	O95834	EML2	Echinoderm microtubule-associated protein-like 2
O75880	SCO1	Protein SCO1 homolog. mitochondrial	O95835	LATS1	Serine/threonine-protein kinase LATS1
O75881	CYP7B1	Cytochrome P450 7B1	O95837	GNA14	Guanine nucleotide-binding protein subunit alpha-14
O75882	ATRN	Attractin	O95848	NUDT14	Uridine diphosphate glucose pyrophosphatase NUDT14
O75884	RBBP9	Serine hydrolase RBBP9	O95857	TSPAN13	Tetraspanin-13
O75886	STAM2	Signal transducing adapter molecule 2	O95858	TSPAN15	Tetraspanin-15
O75888	TNFSF13	Tumor necrosis factor ligand superfamily member 13	O95861	BPNT1	3'(2').5'-bisphosphate nucleotidase 1
O75891	ALDH1L1	Cytosolic 10-formyltetrahydrofolate dehydrogenase	O95864	FADS2	Acyl-CoA 6-desaturase
O75896	TUSC2	Tumor suppressor candidate 2	O95865	DDAH2	N(G).N(G)-dimethylarginine dimethylaminohydrolase 2
O75897	SULT1C4	Sulfotransferase 1C4	O95870	ABHD16A	Phosphatidylserine lipase ABHD16A
O75900	MMP23B	Matrix metalloproteinase-23	O95873	C6orf47	Uncharacterized protein C6orf47
O75901	RASSF9	Ras association domain-containing protein 9	O95881	TXNDC12	Thioredoxin domain-containing protein 12
O75907	DGAT1	Diacylglycerol O-acyltransferase 1	O95897	OLFM2	Noelin-2
O75908	SOAT2	Sterol O-acyltransferase 2	O95900	TRUB2	Pseudouridylate synthase TRUB2. mitochondrial
O75909	CCNK	Cyclin-K	O95905	ECD	Protein ecdysoneless homolog
O75911	DHRS3	Short-chain dehydrogenase/reductase 3	O95926	SYF2	Pre-mRNA-splicing factor SYF2
O75914	PAK3	Serine/threonine-protein kinase PAK 3	O95931	CBX7	Chromobox protein homolog 7
O75915	ARL6IP5	PRA1 family protein 3	O95967	EFEMP2	EGF-containing fibulin-like extracellular matrix protein 2
O75923	DYSF	Dysferlin	O95969	SCGB1D2	Secretoglobin family 1D member 2
O75925	PIAS1	E3 SUMO-protein ligase PIAS1	O95980	RECK	Reversion-inducing cysteine-rich protein with Kazal motifs
O75928	PIAS2	E3 SUMO-protein ligase PIAS2	O95983	MBD3	Methyl-CpG-binding domain protein 3
O75934	BCAS2	Pre-mRNA-splicing factor SPF27	O95985	TOP3B	DNA topoisomerase 3-beta-1
O75935	DCTN3	Dynactin subunit 3	O95989	NUDT3	Diphosphoinositol polyphosphate phosphohydrolase 1
O75936	BBOX1	Gamma-butyrobetaine dioxygenase	O95994	AGR2	Anterior gradient protein 2 homolog
O75937	DNAJC8	DnaJ homolog subfamily C member 8	O95995	GAS8	Dynein regulatory complex subunit 4
O75940	SMNDC1	Survival of motor neuron-related-splicing factor 30	O95999	BCL10	B-cell lymphoma/leukemia 10
O75943	RAD17	Cell cycle checkpoint protein RAD17	O96000	NDUFB10	NADH dehydrogenase [ubiquinone] 1 beta subcomplex subunit 10
O75947	ATP5PD	ATP synthase subunit d. mitochondrial	O96005	CLPTM1	Putative lipid scramblase CLPTM1
O75953	DNAJB5	DnaJ homolog subfamily B member 5	O96006	ZBED1	E3 SUMO-protein ligase ZBED1
O75954	TSPAN9	Tetraspanin-9	O96007	MOCS2	Molybdopterin synthase catalytic subunit
O75955	FLOT1	Flotillin-1	O96008	TOMM40	Mitochondrial import receptor subunit TOM40 homolog
O75962	TRIO	Triple functional domain protein	O96011	PEX11B	Peroxisomal membrane protein 11B
O75964	ATP5MG	ATP synthase subunit g. mitochondrial	O96013	PAK4	Serine/threonine-protein kinase PAK 4
O75970	MPDZ	Multiple PDZ domain protein	O96014	WNT11	Protein Wnt-11
O75973	C1QL1	C1q-related factor	O96015	DNAL4	Dynein axonemal light chain 4
O75976	CPD	Carboxypeptidase D	O96017	CHEK2	Serine/threonine-protein kinase Chk2
O75995	SASH3	SAM and SH3 domain-containing protein 3	O96019	ACTL6A	Actin-like protein 6A
O76003	GLRX3	Glutaredoxin-3	O96028	NSD2	Histone-lysine N-methyltransferase NSD2
O76009	KRT33A	Keratin. type I cuticular Ha3-I	O96033	MOCS2	Molybdopterin synthase sulfur carrier subunit
O76011	KRT34	Keratin. type I cuticular Ha4	P00156	MT-CYB	Cytochrome b
O76013	KRT36	Keratin. type I cuticular Ha6	P00167	CYB5A	Cytochrome b5
O76015	KRT38	Keratin. type I cuticular Ha8	P00325	ADH1B	All-trans-retinol dehydrogenase [NAD(+)] ADH1B
O76021	RSL1D1	Ribosomal L1 domain-containing protein 1	P00326	ADH1C	Alcohol dehydrogenase 1C
O76024	WFS1	Wolframin	P00338	LDHA	L-lactate dehydrogenase A chain
O76027	ANXA9	Annexin A9	P00352	ALDH1A1	Aldehyde dehydrogenase 1A1
O76031	CLPX	ATP-dependent Clp protease ATP-binding subunit clpX-like. mitochondrial	P00367	GLUD1	Glutamate dehydrogenase 1. mitochondrial
O76038	SCGN	Secretagogin	P00374	DHFR	Dihydrofolate reductase
O76039	CDKL5	Cyclin-dependent kinase-like 5	P00387	CYB5R3	NADH-cytochrome b5 reductase 3
O76041	NEBL	Nebulette	P00390	GSR	Glutathione reductase. mitochondrial
O76054	SEC14L2	SEC14-like protein 2	P00395	MT-CO1	Cytochrome c oxidase subunit 1
O76061	STC2	Stanniocalcin-2	P00403	MT-CO2	Cytochrome c oxidase subunit 2
O76062	TM7SF2	Delta(14)-sterol reductase TM7SF2	P00414	MT-CO3	Cytochrome c oxidase subunit 3
O76070	SNCG	Gamma-synuclein	P00441	SOD1	Superoxide dismutase [Cu-Zn]
O76071	CIAO1	Probable cytosolic iron-sulfur protein assembly protein CIAO1	P00450	CP	Ceruloplasmin
O76074	PDE5A	cGMP-specific 3'.5'-cyclic phosphodiesterase	P00480	OTC	Ornithine transcarbamylase. mitochondrial
O76075	DFFB	DNA fragmentation factor subunit beta	P00488	F13A1	Coagulation factor XIII A chain
O76076	CCN5	CCN family member 5	P00491	PNP	Purine nucleoside phosphorylase
O76080	ZFAND5	AN1-type zinc finger protein 5	P00492	HPRT1	Hypoxanthine-guanine phosphoribosyltransferase
O76081	RGS20	Regulator of G-protein signaling 20	P00505	GOT2	Aspartate aminotransferase. mitochondrial
O76082	SLC22A5	Organic cation/carnitine transporter 2	P00519	ABL1	Tyrosine-protein kinase ABL1
O76083	PDE9A	High affinity cGMP-specific 3'.5'-cyclic phosphodiesterase 9A	P00533	EGFR	Epidermal growth factor receptor
O76087;P0CL80;P0CL81;P0CL82;P0DSO3;P0DTW1;Q4V326	GAGE7;GAGE12F;GAGE12G;GAGE12I;GAGE4;GAGE1;GAGE2E	G antigen 7;G antigen 12F;G antigen 12G;G antigen 12I;G antigen 4;G antigen 1;G antigen 2E	P00558	PGK1	Phosphoglycerate kinase 1
O76093	FGF18	Fibroblast growth factor 18	P00568	AK1	Adenylate kinase isoenzyme 1
O76094	SRP72	Signal recognition particle subunit SRP72	P00734	F2	Prothrombin
O76095	JTB	Protein JTB	P00736	C1R	Complement C1r subcomponent
O76096	CST7	Cystatin-F	P00738	HP	Haptoglobin
O77932	DXO	Decapping and exoribonuclease protein	P00739	HPR	Haptoglobin-related protein
O94759	TRPM2	Transient receptor potential cation channel subfamily M member 2	P00740	F9	Coagulation factor IX
O94760	DDAH1	N(G).N(G)-dimethylarginine dimethylaminohydrolase 1	P00742	F10	Coagulation factor X
O94761	RECQL4	ATP-dependent DNA helicase Q4	P00746	CFD	Complement factor D
O94762	RECQL5	ATP-dependent DNA helicase Q5	P00747	PLG	Plasminogen
O94763	URI1	Unconventional prefoldin RPB5 interactor 1	P00748	F12	Coagulation factor XII
O94766	B3GAT3	Galactosylgalactosylxylosylprotein 3-beta-glucuronosyltransferase 3	P00749	PLAU	Urokinase-type plasminogen activator
O94768	STK17B	Serine/threonine-protein kinase 17B	P00750	PLAT	Tissue-type plasminogen activator
O94769	ECM2	Extracellular matrix protein 2	P00751	CFB	Complement factor B
O94772	LY6H	Lymphocyte antigen 6H	P00813	ADA	Adenosine deaminase
O94776	MTA2	Metastasis-associated protein MTA2	P00846	MT-ATP6	ATP synthase subunit a
O94779	CNTN5	Contactin-5	P00915	CA1	Carbonic anhydrase 1
O94782	USP1	Ubiquitin carboxyl-terminal hydrolase 1	P00918	CA2	Carbonic anhydrase 2
O94788	ALDH1A2	Retinal dehydrogenase 2	P00966	ASS1	Argininosuccinate synthase
O94804	STK10	Serine/threonine-protein kinase 10	P00973	OAS1	2'-5'-oligoadenylate synthase 1
O94805	ACTL6B	Actin-like protein 6B	P00995	SPINK1	Serine protease inhibitor Kazal-type 1
O94806	PRKD3	Serine/threonine-protein kinase D3	P01008	SERPINC1	Antithrombin-III
O94808	GFPT2	Glutamine--fructose-6-phosphate aminotransferase [isomerizing] 2	P01009	SERPINA1	Alpha-1-antitrypsin
O94811	TPPP	Tubulin polymerization-promoting protein	P01011	SERPINA3	Alpha-1-antichymotrypsin
O94813	SLIT2	Slit homolog 2 protein	P01019	AGT	Angiotensinogen
O94817	ATG12	Ubiquitin-like protein ATG12	P01023	A2M	Alpha-2-macroglobulin
O94818	NOL4	Nucleolar protein 4	P01024	C3	Complement C3
O94819	KBTBD11	Kelch repeat and BTB domain-containing protein 11	P01031	C5	Complement C5
O94822	LTN1	E3 ubiquitin-protein ligase listerin	P01033	TIMP1	Metalloproteinase inhibitor 1
O94823	ATP10B	Phospholipid-transporting ATPase VB	P01034	CST3	Cystatin-C
O94826	TOMM70	Mitochondrial import receptor subunit TOM70	P01040	CSTA	Cystatin-A
O94827	PLEKHG5	Pleckstrin homology domain-containing family G member 5	P01042	KNG1	Kininogen-1
O94829	IPO13	Importin-13	P01100	FOS	Protein c-Fos
O94830	DDHD2	Phospholipase DDHD2	P01111	NRAS	GTPase NRas
O94832	MYO1D	Unconventional myosin-Id	P01112	HRAS	GTPase HRas
O94842	TOX4	TOX high mobility group box family member 4	P01116	KRAS	GTPase KRas
O94851	MICAL2	[F-actin]-monooxygenase MICAL2	P01130	LDLR	Low-density lipoprotein receptor
O94854	MACF1	Microtubule-actin cross-linking factor 1. isoforms 6/7	P01137	TGFB1	Transforming growth factor beta-1 proprotein
O94855	SEC24D	Protein transport protein Sec24D	P01266	TG	Thyroglobulin
O94856	NFASC	Neurofascin	P01344	IGF2	Insulin-like growth factor II
O94864	SUPT7L	STAGA complex 65 subunit gamma	P01591	JCHAIN	Immunoglobulin J chain
O94868	FCHSD2	F-BAR and double SH3 domains protein 2	P01593;P01594	IGKV1D-33;IGKV1-33	Immunoglobulin kappa variable 1D-33;Immunoglobulin kappa variable 1-33
O94874	UFL1	E3 UFM1-protein ligase 1	P01597;P04432	IGKV1-39;IGKV1D-39	Immunoglobulin kappa variable 1-39;Immunoglobulin kappa variable 1D-39
O94875	SORBS2	Sorbin and SH3 domain-containing protein 2	P01599	IGKV1-17	Immunoglobulin kappa variable 1-17
O94876	TMCC1	Transmembrane and coiled-coil domains protein 1	P01601	IGKV1D-16	Immunoglobulin kappa variable 1D-16
O94880	PHF14	PHD finger protein 14	P01602	IGKV1-5	Immunoglobulin kappa variable 1-5
O94885	SASH1	SAM and SH3 domain-containing protein 1	P01619	IGKV3-20	Immunoglobulin kappa variable 3-20
O94886	TMEM63A	CSC1-like protein 1	P01699	IGLV1-44	Immunoglobulin lambda variable 1-44
O94887	FARP2	FERM. ARHGEF and pleckstrin domain-containing protein 2	P01700	IGLV1-47	Immunoglobulin lambda variable 1-47
O94888	UBXN7	UBX domain-containing protein 7	P01701	IGLV1-51	Immunoglobulin lambda variable 1-51
O94889	KLHL18	Kelch-like protein 18	P01703	IGLV1-40	Immunoglobulin lambda variable 1-40
O94898	LRIG2	Leucine-rich repeats and immunoglobulin-like domains protein 2	P01704	IGLV2-14	Immunoglobulin lambda variable 2-14
O94900	TOX	Thymocyte selection-associated high mobility group box protein TOX	P01706	IGLV2-11	Immunoglobulin lambda variable 2-11
O94901	SUN1	SUN domain-containing protein 1	P01709	IGLV2-8	Immunoglobulin lambda variable 2-8
O94903	PLPBP	Pyridoxal phosphate homeostasis protein	P01714	IGLV3-19	Immunoglobulin lambda variable 3-19
O94905	ERLIN2	Erlin-2	P01717	IGLV3-25	Immunoglobulin lambda variable 3-25
O94906	PRPF6	Pre-mRNA-processing factor 6	P01718	IGLV3-27	Immunoglobulin lambda variable 3-27
O94907	DKK1	Dickkopf-related protein 1	P01721	IGLV6-57	Immunoglobulin lambda variable 6-57
O94910	ADGRL1	Adhesion G protein-coupled receptor L1	P01730	CD4	T-cell surface glycoprotein CD4
O94911	ABCA8	ABC-type organic anion transporter ABCA8	P01732	CD8A	T-cell surface glycoprotein CD8 alpha chain
O94913	PCF11	Pre-mRNA cleavage complex 2 protein Pcf11	P01742	IGHV1-69	Immunoglobulin heavy variable 1-69
O94915	FRYL	Protein furry homolog-like	P01743	IGHV1-46	Immunoglobulin heavy variable 1-46
O94916	NFAT5	Nuclear factor of activated T-cells 5	P01762	IGHV3-11	Immunoglobulin heavy variable 3-11
O94919	ENDOD1	Endonuclease domain-containing 1 protein	P01764	IGHV3-23	Immunoglobulin heavy variable 3-23
O94921	CDK14	Cyclin-dependent kinase 14	P01766	IGHV3-13	Immunoglobulin heavy variable 3-13
O94923	GLCE	D-glucuronyl C5-epimerase	P01772	IGHV3-33	Immunoglobulin heavy variable 3-33
O94925	GLS	Glutaminase kidney isoform. mitochondrial	P01780	IGHV3-7	Immunoglobulin heavy variable 3-7
O94927	HAUS5	HAUS augmin-like complex subunit 5	P01814	IGHV2-70	Immunoglobulin heavy variable 2-70
O94929	ABLIM3	Actin-binding LIM protein 3	P01817	IGHV2-5	Immunoglobulin heavy variable 2-5
O94933	SLITRK3	SLIT and NTRK-like protein 3	P01833	PIGR	Polymeric immunoglobulin receptor
O94941	UBOX5	RING finger protein 37	P01834	IGKC	Immunoglobulin kappa constant
O94952	FBXO21	F-box only protein 21	P01859	IGHG2	Immunoglobulin heavy constant gamma 2
O94953	KDM4B	Lysine-specific demethylase 4B	P01860	IGHG3	Immunoglobulin heavy constant gamma 3
O94955	RHOBTB3	Rho-related BTB domain-containing protein 3	P01861	IGHG4	Immunoglobulin heavy constant gamma 4
O94956	SLCO2B1	Solute carrier organic anion transporter family member 2B1	P01871	IGHM	Immunoglobulin heavy constant mu
O94964	SOGA1	Protein SOGA1	P01876	IGHA1	Immunoglobulin heavy constant alpha 1
O94966	USP19	Ubiquitin carboxyl-terminal hydrolase 19	P01889	HLA-B	HLA class I histocompatibility antigen. B alpha chain
O94967	WDR47	WD repeat-containing protein 47	P01893	HLA-H	Putative HLA class I histocompatibility antigen. alpha chain H
O94972	TRIM37	E3 ubiquitin-protein ligase TRIM37	P01903	HLA-DRA	HLA class II histocompatibility antigen. DR alpha chain
O94973	AP2A2	AP-2 complex subunit alpha-2	P01906	HLA-DQA2	HLA class II histocompatibility antigen. DQ alpha 2 chain
O94979	SEC31A	Protein transport protein Sec31A	P01909	HLA-DQA1	HLA class II histocompatibility antigen. DQ alpha 1 chain
O94985	CLSTN1	Calsyntenin-1	P01911	HLA-DRB1	HLA class II histocompatibility antigen. DRB1 beta chain
O94988	FAM13A	Protein FAM13A	P01920	HLA-DQB1	HLA class II histocompatibility antigen. DQ beta 1 chain
O94989	ARHGEF15	Rho guanine nucleotide exchange factor 15	P02008	HBZ	Hemoglobin subunit zeta
O94991	SLITRK5	SLIT and NTRK-like protein 5	P02042	HBD	Hemoglobin subunit delta
O94992	HEXIM1	Protein HEXIM1	P02100	HBE1	Hemoglobin subunit epsilon
O95025	SEMA3D	Semaphorin-3D	P02144	MB	Myoglobin
O95045	UPP2	Uridine phosphorylase 2	P02452	COL1A1	Collagen alpha-1(I) chain
O95049	TJP3	Tight junction protein ZO-3	P02458	COL2A1	Collagen alpha-1(II) chain
O95050	INMT	Indolethylamine N-methyltransferase	P02461	COL3A1	Collagen alpha-1(III) chain
O95057	DIRAS1	GTP-binding protein Di-Ras1	P02462	COL4A1	Collagen alpha-1(IV) chain
O95059	RPP14	Ribonuclease P protein subunit p14	P02511	CRYAB	Alpha-crystallin B chain
O95067	CCNB2	G2/mitotic-specific cyclin-B2	P02533	KRT14	Keratin. type I cytoskeletal 14
O95070	YIF1A	Protein YIF1A	P02538	KRT6A	Keratin. type II cytoskeletal 6A
O95071	UBR5	E3 ubiquitin-protein ligase UBR5	P02545	LMNA	Prelamin-A/C
O95072	REC8	Meiotic recombination protein REC8 homolog	P02549	SPTA1	Spectrin alpha chain. erythrocytic 1
O95073	FSBP	Fibrinogen silencer-binding protein	P02647	APOA1	Apolipoprotein A-I
O95081	AGFG2	Arf-GAP domain and FG repeat-containing protein 2	P02649	APOE	Apolipoprotein E
O95084	PRSS23	Serine protease 23	P02652	APOA2	Apolipoprotein A-II
O95104	SCAF4	SR-related and CTD-associated factor 4	P02654	APOC1	Apolipoprotein C-I
O95136	S1PR2	Sphingosine 1-phosphate receptor 2	P02655	APOC2	Apolipoprotein C-II
O95139	NDUFB6	NADH dehydrogenase [ubiquinone] 1 beta subcomplex subunit 6	P02656	APOC3	Apolipoprotein C-III
O95140	MFN2	Mitofusin-2	P02671	FGA	Fibrinogen alpha chain
O95147	DUSP14	Dual specificity protein phosphatase 14	P02675	FGB	Fibrinogen beta chain
O95149	SNUPN	Snurportin-1	P02679	FGG	Fibrinogen gamma chain
O95154	AKR7A3	Aflatoxin B1 aldehyde reductase member 3	P02686	MBP	Myelin basic protein
O95155	UBE4B	Ubiquitin conjugation factor E4 B	P02730	SLC4A1	Band 3 anion transport protein
O95159	ZFPL1	Zinc finger protein-like 1	P02741	CRP	C-reactive protein
O95163	ELP1	Elongator complex protein 1	P02743	APCS	Serum amyloid P-component
O95164	UBL3	Ubiquitin-like protein 3	P02745	C1QA	Complement C1q subcomponent subunit A
O95166	GABARAP	Gamma-aminobutyric acid receptor-associated protein	P02746	C1QB	Complement C1q subcomponent subunit B
O95167	NDUFA3	NADH dehydrogenase [ubiquinone] 1 alpha subcomplex subunit 3	P02747	C1QC	Complement C1q subcomponent subunit C
O95168	NDUFB4	NADH dehydrogenase [ubiquinone] 1 beta subcomplex subunit 4	P02748	C9	Complement component C9
O95169	NDUFB8	NADH dehydrogenase [ubiquinone] 1 beta subcomplex subunit 8. mitochondrial	P02749	APOH	Beta-2-glycoprotein 1
O95171	SCEL	Sciellin	P02750	LRG1	Leucine-rich alpha-2-glycoprotein
O95182	NDUFA7	NADH dehydrogenase [ubiquinone] 1 alpha subcomplex subunit 7	P02751	FN1	Fibronectin
O95183	VAMP5	Vesicle-associated membrane protein 5	P02753	RBP4	Retinol-binding protein 4
O95185	UNC5C	Netrin receptor UNC5C	P02760	AMBP	Protein AMBP
O95197	RTN3	Reticulon-3	P02763	ORM1	Alpha-1-acid glycoprotein 1
O95199	RCBTB2	RCC1 and BTB domain-containing protein 2	P02765	AHSG	Alpha-2-HS-glycoprotein
O95201	ZNF205	Transcriptional repressor RHIT	P02766	TTR	Transthyretin
O95202	LETM1	Mitochondrial proton/calcium exchanger protein	P02768	ALB	Albumin
O95206	PCDH8	Protocadherin-8	P02771	AFP	Alpha-fetoprotein
O95208	EPN2	Epsin-2	P02774	GC	Vitamin D-binding protein
O95210	STBD1	Starch-binding domain-containing protein 1	P02775	PPBP	Platelet basic protein
O95214	LEPROTL1	Leptin receptor overlapping transcript-like 1	P02776	PF4	Platelet factor 4
O95218	ZRANB2	Zinc finger Ran-binding domain-containing protein 2	P02778	CXCL10	C-X-C motif chemokine 10
O95219	SNX4	Sorting nexin-4	P02786	TFRC	Transferrin receptor protein 1
O95229	ZWINT	ZW10 interactor	P02787	TF	Serotransferrin
O95232	LUC7L3	Luc7-like protein 3	P02788	LTF	Lactotransferrin
O95235	KIF20A	Kinesin-like protein KIF20A	P02790	HPX	Hemopexin
O95236	APOL3	Apolipoprotein L3	P02792	FTL	Ferritin light chain
O95239	KIF4A	Chromosome-associated kinesin KIF4A	P02794	FTH1	Ferritin heavy chain
O95243	MBD4	Methyl-CpG-binding domain protein 4	P02795	MT2A	Metallothionein-2
O95248	SBF1	Myotubularin-related protein 5	P03372	ESR1	Estrogen receptor
O95249	GOSR1	Golgi SNAP receptor complex member 1	P03886	MT-ND1	NADH-ubiquinone oxidoreductase chain 1
O95251	KAT7	Histone acetyltransferase KAT7	P03891	MT-ND2	NADH-ubiquinone oxidoreductase chain 2
O95255	ABCC6	ATP-binding cassette sub-family C member 6	P03897	MT-ND3	NADH-ubiquinone oxidoreductase chain 3
O95258	SLC25A14	Brain mitochondrial carrier protein 1	P03905	MT-ND4	NADH-ubiquinone oxidoreductase chain 4
O95260	ATE1	Arginyl-tRNA--protein transferase 1	P03915	MT-ND5	NADH-ubiquinone oxidoreductase chain 5
O95267	RASGRP1	RAS guanyl-releasing protein 1	P03923	MT-ND6	NADH-ubiquinone oxidoreductase chain 6
O95271	TNKS	Poly [ADP-ribose] polymerase tankyrase-1	P03928	MT-ATP8	ATP synthase protein 8
O95273	CCNDBP1	Cyclin-D1-binding protein 1	P03950	ANG	Angiogenin
O95274	LYPD3	Ly6/PLAUR domain-containing protein 3	P03951	F11	Coagulation factor XI
O95278	EPM2A	Laforin	P03952	KLKB1	Plasma kallikrein
O95279	KCNK5	Potassium channel subfamily K member 5	P03956	MMP1	Interstitial collagenase
O95292	VAPB	Vesicle-associated membrane protein-associated protein B/C	P03973	SLPI	Antileukoproteinase
O95294	RASAL1	RasGAP-activating-like protein 1	P04003	C4BPA	C4b-binding protein alpha chain
O95295	SNAPIN	SNARE-associated protein Snapin	P04004	VTN	Vitronectin
O95297	MPZL1	Myelin protein zero-like protein 1	P04035	HMGCR	3-hydroxy-3-methylglutaryl-coenzyme A reductase
O95298	NDUFC2	NADH dehydrogenase [ubiquinone] 1 subunit C2	P04040	CAT	Catalase
O95299	NDUFA10	NADH dehydrogenase [ubiquinone] 1 alpha subcomplex subunit 10. mitochondrial	P04049	RAF1	RAF proto-oncogene serine/threonine-protein kinase
O95302	FKBP9	Peptidyl-prolyl cis-trans isomerase FKBP9	P04062	GBA1	Lysosomal acid glucosylceramidase
O95319	CELF2	CUGBP Elav-like family member 2	P04066	FUCA1	Tissue alpha-L-fucosidase
O95336	PGLS	6-phosphogluconolactonase	P04070	PROC	Vitamin K-dependent protein C
O95340	PAPSS2	Bifunctional 3'-phosphoadenosine 5'-phosphosulfate synthase 2	P04075	ALDOA	Fructose-bisphosphate aldolase A
O95342	ABCB11	Bile salt export pump	P04080	CSTB	Cystatin-B
O95347	SMC2	Structural mainte0ce of chromosomes protein 2	P04083	ANXA1	Annexin A1
O95352	ATG7	Ubiquitin-like modifier-activating enzyme ATG7	P04114	APOB	Apolipoprotein B-100
O95359	TACC2	Transforming acidic coiled-coil-containing protein 2	P04150	NR3C1	Glucocorticoid receptor
O95361	TRIM16	Tripartite motif-containing protein 16	P04155	TFF1	Trefoil factor 1
O95363	FARS2	Phenylalanine--tRNA ligase. mitochondrial	P04156	PRNP	Major prion protein
O95365	ZBTB7A	Zinc finger and BTB domain-containing protein 7A	P04179	SOD2	Superoxide dismutase [Mn]. mitochondrial
O95372	LYPLA2	Acyl-protein thioesterase 2	P04180	LCAT	Phosphatidylcholine-sterol acyltransferase
O95373	IPO7	Importin-7	P04181	OAT	Ornithine aminotransferase. mitochondrial
O95376	ARIH2	E3 ubiquitin-protein ligase ARIH2	P04183	TK1	Thymidine kinase. cytosolic
O95379	TNFAIP8	Tumor necrosis factor alpha-induced protein 8	P04196	HRG	Histidine-rich glycoprotein
O95382	MAP3K6	Mitogen-activated protein kinase kinase kinase 6	P04216	THY1	Thy-1 membrane glycoprotein
O95388	CCN4	CCN family member 4	P04217	A1BG	Alpha-1B-glycoprotein
O95389	CCN6	Cellular communication network factor 6	P04233	CD74	HLA class II histocompatibility antigen gamma chain
O95390	GDF11	Growth/differentiation factor 11	P04259	KRT6B	Keratin. type II cytoskeletal 6B
O95391	SLU7	Pre-mRNA-splicing factor SLU7	P04264	KRT1	Keratin. type II cytoskeletal 1
O95394	PGM3	Phosphoacetylglucosamine mutase	P04271	S100B	Protein S100-B
O95395	GCNT3	Beta-1.3-galactosyl-O-glycosyl-glycoprotein beta-1.6-N-acetylglucosaminyltransferase 3	P04275	VWF	von Willebrand factor
O95396	MOCS3	Adenylyltransferase and sulfurtransferase MOCS3	P04278	SHBG	Sex hormone-binding globulin
O95397;Q96JA3	PLEKHA8P1;PLEKHA8	Putative protein PLEKHA9;Pleckstrin homology domain-containing family A member 8	P04350	TUBB4A	Tubulin beta-4A chain
O95398	RAPGEF3	Rap guanine nucleotide exchange factor 3	P04406	GAPDH	Glyceraldehyde-3-phosphate dehydrogenase
O95400	CD2BP2	CD2 antigen cytoplasmic tail-binding protein 2	P04424	ASL	Argininosuccinate lyase
O95402	MED26	Mediator of RNA polymerase II transcription subunit 26	P04430	IGKV1-16	Immunoglobulin kappa variable 1-16
O95407	TNFRSF6B	Tumor necrosis factor receptor superfamily member 6B	P04433	IGKV3-11	Immunoglobulin kappa variable 3-11
O95409	ZIC2	Zinc finger protein ZIC 2	P04439	HLA-A	HLA class I histocompatibility antigen. A alpha chain
O95425	SVIL	Supervillin	P04440	HLA-DPB1	HLA class II histocompatibility antigen. DP beta 1 chain
O95427	PIGN	GPI ethanolamine phosphate transferase 1	P04626	ERBB2	Receptor tyrosine-protein kinase erbB-2
O95428	PAPLN	Papilin	P04632	CAPNS1	Calpain small subunit 1
O95429	BAG4	BAG family molecular chaperone regulator 4	P04637	TP53	Cellular tumor antigen p53
O95433	AHSA1	Activator of 90 kDa heat shock protein ATPase homolog 1	P04731	MT1A	Metallothionein-1A
O95436	SLC34A2	Sodium-dependent phosphate transport protein 2B	P04732	MT1E	Metallothionein-1E
O95445	APOM	Apolipoprotein M	P04733	MT1F	Metallothionein-1F
O95450	ADAMTS2	A disintegrin and metalloproteinase with thrombospondin motifs 2	P04792	HSPB1	Heat shock protein beta-1
O95453	PARN	Poly(A)-specific ribonuclease PARN	P04808	RLN1	Prorelaxin H1
O95456	PSMG1	Proteasome assembly chaperone 1	P04818	TYMS	Thymidylate synthase
O95460	MATN4	Matrilin-4	P04839	CYBB	Cytochrome b-245 heavy chain
O95461	LARGE1	Xylosyl- and glucuronyltransferase LARGE1	P04843	RPN1	Dolichyl-diphosphooligosaccharide--protein glycosyltransferase subunit 1
O95466	FMNL1	Formin-like protein 1	P04844	RPN2	Dolichyl-diphosphooligosaccharide--protein glycosyltransferase subunit 2
O95467	GNAS	Neuroendocrine secretory protein 55	P04899	GNAI2	Guanine nucleotide-binding protein G(i) subunit alpha-2
O95470	SGPL1	Sphingosine-1-phosphate lyase 1	P04920	SLC4A2	Anion exchange protein 2
O95471	CLDN7	Claudin-7	P05023	ATP1A1	Sodium/potassium-transporting ATPase subunit alpha-1
O95476	CTDNEP1	CTD nuclear envelope phosphatase 1	P05026	ATP1B1	Sodium/potassium-transporting ATPase subunit beta-1
O95477	ABCA1	Phospholipid-transporting ATPase ABCA1	P05062	ALDOB	Fructose-bisphosphate aldolase B
O95478	NSA2	Ribosome biogenesis protein NSA2 homolog	P05067	APP	Amyloid-beta precursor protein
O95479	H6PD	GDH/6PGL endoplasmic bifunctional protein	P05089	ARG1	Arginase-1
O95486	SEC24A	Protein transport protein Sec24A	P05090	APOD	Apolipoprotein D
O95487	SEC24B	Protein transport protein Sec24B	P05091	ALDH2	Aldehyde dehydrogenase. mitochondrial
O95490	ADGRL2	Adhesion G protein-coupled receptor L2	P05106	ITGB3	Integrin beta-3
O95497	VNN1	Pantetheinase	P05107	ITGB2	Integrin beta-2
O95498	VNN2	Pantetheine hydrolase VNN2	P05108	CYP11A1	Cholesterol side-chain cleavage enzyme. mitochondrial
O95503	CBX6	Chromobox protein homolog 6	P05109	S100A8	Protein S100-A8
O95528	SLC2A10	Solute carrier family 2. facilitated glucose transporter member 10	P05114	HMGN1	Non-histone chromosomal protein HMG-14
O95544	NADK	NAD kinase	P05120	SERPINB2	Plasminogen activator inhibitor 2
O95551	TDP2	Tyrosyl-DNA phosphodiesterase 2	P05121	SERPINE1	Plasminogen activator inhibitor 1
O95562	SFT2D2	Vesicle transport protein SFT2B	P05141	SLC25A5	ADP/ATP translocase 2
O95563	MPC2	Mitochondrial pyruvate carrier 2	P05154	SERPINA5	Plasma serine protease inhibitor
O95568	METTL18	Histidine protein methyltransferase 1 homolog	P05155	SERPING1	Plasma protease C1 inhibitor
O95571	ETHE1	Persulfide dioxygenase ETHE1. mitochondrial	P05156	CFI	Complement factor I
O95573	ACSL3	Fatty acid CoA ligase Acsl3	P05160	F13B	Coagulation factor XIII B chain
O95602	POLR1A	DNA-directed RNA polymerase I subunit RPA1	P05161	ISG15	Ubiquitin-like protein ISG15
O95613	PCNT	Pericentrin	P05164	MPO	Myeloperoxidase
O95619	YEATS4	YEATS domain-containing protein 4	P05165	PCCA	Propionyl-CoA carboxylase alpha chain. mitochondrial
O95622	ADCY5	Adenylate cyclase type 5	P05166	PCCB	Propionyl-CoA carboxylase beta chain. mitochondrial
O95625	ZBTB11	Zinc finger and BTB domain-containing protein 11	P05186	ALPL	Alkaline phosphatase. tissue-nonspecific isozyme
O95628	CNOT4	CCR4-NOT transcription complex subunit 4	P05187	ALPP	Alkaline phosphatase. placental type
O95630	STAMBP	STAM-binding protein	P05198	EIF2S1	Eukaryotic translation initiation factor 2 subunit 1
O95631	NTN1	Netrin-1	P05204	HMGN2	Non-histone chromosomal protein HMG-17
O95633	FSTL3	Follistatin-related protein 3	P05362	ICAM1	Intercellular adhesion molecule 1
O95639	CPSF4	Cleavage and polyadenylation specificity factor subunit 4	P05386	RPLP1	Large ribosomal subunit protein P1
O95644	NFATC1	Nuclear factor of activated T-cells. cytoplasmic 1	P05387	RPLP2	Large ribosomal subunit protein P2
O95670	ATP6V1G2	V-type proton ATPase subunit G 2	P05388	RPLP0	Large ribosomal subunit protein uL10
O95671	ASMTL	Probable bifunctional dTTP/UTP pyrophosphatase/methyltransferase protein	P05412	JUN	Transcription factor Jun
O95672	ECEL1	Endothelin-converting enzyme-like 1	P05413	FABP3	Fatty acid-binding protein. heart
O95674	CDS2	Phosphatidate cytidylyltransferase 2	P05423	POLR3D	DNA-directed RNA polymerase III subunit RPC4
O95677	EYA4	Eyes absent homolog 4	P05452	CLEC3B	Tetranectin
O95678	KRT75	Keratin. type II cytoskeletal 75	P05455	SSB	Lupus La protein
O95684	CEP43	Centrosomal protein 43	P05543	SERPINA7	Thyroxine-binding globulin
O95685	PPP1R3D	Protein phosphatase 1 regulatory subunit 3D	P05546	SERPIND1	Heparin cofactor 2
O95696	BRD1	Bromodomain-containing protein 1	P05556	ITGB1	Integrin beta-1
O95707	POP4	Ribonuclease P protein subunit p29	P05771	PRKCB	Protein kinase C beta type
O95714	HERC2	E3 ubiquitin-protein ligase HERC2	P05783	KRT18	Keratin. type I cytoskeletal 18
O95715	CXCL14	C-X-C motif chemokine 14	P05787	KRT8	Keratin. type II cytoskeletal 8
O95716	RAB3D	Ras-related protein Rab-3D	P05937	CALB1	Calbindin
O95718	ESRRB	Steroid hormone receptor ERR2	P05981	HPN	Serine protease hepsin
O95721	SNAP29	Synaptosomal-associated protein 29	P05997	COL5A2	Collagen alpha-2(V) chain
O95747	OXSR1	Serine/threonine-protein kinase OSR1	P06132	UROD	Uroporphyrinogen decarboxylase
O95749	GGPS1	Geranylgeranyl pyrophosphate synthase	P06213	INSR	Insulin receptor
O95750	FGF19	Fibroblast growth factor 19	P06239	LCK	Tyrosine-protein kinase Lck
O95751	LDOC1	Protein LDOC1	P06241	FYN	Tyrosine-protein kinase Fyn
O95755	RAB36	Ras-related protein Rab-36	P06276	BCHE	Cholinesterase
O95757	HSPA4L	Heat shock 70 kDa protein 4L	P06280	GLA	Alpha-galactosidase A
O95758	PTBP3	Polypyrimidine tract-binding protein 3	P06310	IGKV2-30	Immunoglobulin kappa variable 2-30
O95759	TBC1D8	TBC1 domain family member 8	P06312	IGKV4-1	Immunoglobulin kappa variable 4-1
O95760	IL33	Interleukin-33	P06331	IGHV4-34	Immunoglobulin heavy variable 4-34
O95772	STARD3NL	STARD3 N-terminal-like protein	P06340	HLA-DOA	HLA class II histocompatibility antigen. DO alpha chain
O95777	LSM8	U6 snRNA-associated Sm-like protein LSm8	P06396	GSN	Gelsolin
O95782	AP2A1	AP-2 complex subunit alpha-1	P06400	RB1	Retinoblastoma-associated protein
O95785	WIZ	Protein Wiz	P06401	PGR	Progesterone receptor
O95786	RIGI	Antiviral innate immune response receptor RIG-I	P06454	PTMA	Prothymosin alpha
O95789	ZMYM6	Zinc finger MYM-type protein 6	P06493	CDK1	Cyclin-dependent kinase 1
O95793	STAU1	Double-stranded RNA-binding protein Staufen homolog 1	P06576	ATP5F1B	ATP synthase subunit beta. mitochondrial
O95801	TTC4	Tetratricopeptide repeat protein 4	P06681	C2	Complement C2
O95803	NDST3	Bifunctional heparan sulfate N-deacetylase/N-sulfotransferase 3	P06702	S100A9	Protein S100-A9
O95807	TMEM50A	Transmembrane protein 50A	P06703	S100A6	Protein S100-A6
O95810	CAVIN2	Caveolae-associated protein 2	P06727	APOA4	Apolipoprotein A-IV
O95816	BAG2	BAG family molecular chaperone regulator 2	P06730	EIF4E	Eukaryotic translation initiation factor 4E
O95817	BAG3	BAG family molecular chaperone regulator 3	P06731	CEACAM5	Carcinoembryonic antigen-related cell adhesion molecule 5
O95819	MAP4K4	Mitogen-activated protein kinase kinase kinase kinase 4	P06732	CKM	Creatine kinase M-type
O95822	MLYCD	Malonyl-CoA decarboxylase. mitochondrial	P06733	ENO1	Alpha-enolase
O95825	CRYZL1	Quinone oxidoreductase-like protein 1	P06737	PYGL	Glycogen phosphorylase. liver form
O95831	AIFM1	Apoptosis-inducing factor 1. mitochondrial	P06744	GPI	Glucose-6-phosphate isomerase
O95832	CLDN1	Claudin-1	P06746	POLB	DNA polymerase beta
O95833	CLIC3	Chloride intracellular channel protein 3	P06748	NPM1	Nucleophosmin
O95834	EML2	Echinoderm microtubule-associated protein-like 2	P06753	TPM3	Tropomyosin alpha-3 chain
O95835	LATS1	Serine/threonine-protein kinase LATS1	P06756	ITGAV	Integrin alpha-V
O95837	GNA14	Guanine nucleotide-binding protein subunit alpha-14	P06865	HEXA	Beta-hexosaminidase subunit alpha
O95841	ANGPTL1	Angiopoietin-related protein 1	P06870	KLK1	Kallikrein-1
O95848	NUDT14	Uridine diphosphate glucose pyrophosphatase NUDT14	P07093	SERPINE2	Glia-derived nexin
O95857	TSPAN13	Tetraspanin-13	P07099	EPHX1	Epoxide hydrolase 1
O95858	TSPAN15	Tetraspanin-15	P07108	DBI	Acyl-CoA-binding protein
O95861	BPNT1	3'(2').5'-bisphosphate nucleotidase 1	P07148	FABP1	Fatty acid-binding protein. liver
O95864	FADS2	Acyl-CoA 6-desaturase	P07195	LDHB	L-lactate dehydrogenase B chain
O95865	DDAH2	N(G).N(G)-dimethylarginine dimethylaminohydrolase 2	P07196	NEFL	Neurofilament light polypeptide
O95866	MPIG6B	Megakaryocyte and platelet inhibitory receptor G6b	P07197	NEFM	Neurofilament medium polypeptide
O95867	LY6G6C	Lymphocyte antigen 6 complex locus protein G6c	P07199	CENPB	Major centromere autoantigen B
O95870	ABHD16A	Phosphatidylserine lipase ABHD16A	P07203	GPX1	Glutathione peroxidase 1
O95872	GPANK1	G patch domain and ankyrin repeat-containing protein 1	P07204	THBD	Thrombomodulin
O95873	C6orf47	Uncharacterized protein C6orf47	P07205	PGK2	Phosphoglycerate kinase 2
O95881	TXNDC12	Thioredoxin domain-containing protein 12	P07225	PROS1	Vitamin K-dependent protein S
O95886	DLGAP3	Disks large-associated protein 3	P07237	P4HB	Protein disulfide-isomerase
O95897	OLFM2	Noelin-2	P07305	H1-0	Histone H1.0
O95900	TRUB2	Pseudouridylate synthase TRUB2. mitochondrial	P07311	ACYP1	Acylphosphatase-1
O95905	ECD	Protein ecdysoneless homolog	P07320	CRYGD	Gamma-crystallin D
O95926	SYF2	Pre-mRNA-splicing factor SYF2	P07332	FES	Tyrosine-protein kinase Fes/Fps
O95931	CBX7	Chromobox protein homolog 7	P07333	CSF1R	Macrophage colony-stimulating factor 1 receptor
O95935	TBX18	T-box transcription factor TBX18	P07339	CTSD	Cathepsin D
O95965	ITGBL1	Integrin beta-like protein 1	P07355	ANXA2	Annexin A2
O95967	EFEMP2	EGF-containing fibulin-like extracellular matrix protein 2	P07357	C8A	Complement component C8 alpha chain
O95968	SCGB1D1	Secretoglobin family 1D member 1	P07358	C8B	Complement component C8 beta chain
O95969	SCGB1D2	Secretoglobin family 1D member 2	P07359	GP1BA	Platelet glycoprotein Ib alpha chain
O95970	LGI1	Leucine-rich glioma-inactivated protein 1	P07360	C8G	Complement component C8 gamma chain
O95980	RECK	Reversion-inducing cysteine-rich protein with Kazal motifs	P07384	CAPN1	Calpain-1 catalytic subunit
O95983	MBD3	Methyl-CpG-binding domain protein 3	P07437	TUBB	Tubulin beta chain
O95985	TOP3B	DNA topoisomerase 3-beta-1	P07438	MT1B	Metallothionein-1B
O95989	NUDT3	Diphosphoinositol polyphosphate phosphohydrolase 1	P07451	CA3	Carbonic anhydrase 3
O95990	FAM107A	Actin-associated protein FAM107A	P07585	DCN	Decorin
O95994	AGR2	Anterior gradient protein 2 homolog	P07602	PSAP	Prosaposin
O95995	GAS8	Dynein regulatory complex subunit 4	P07686	HEXB	Beta-hexosaminidase subunit beta
O95997;Q9NZH5	PTTG1;PTTG2	Securin;Securin-2	P07711	CTSL	Procathepsin L
O95999	BCL10	B-cell lymphoma/leukemia 10	P07737	PFN1	Profilin-1
O96000	NDUFB10	NADH dehydrogenase [ubiquinone] 1 beta subcomplex subunit 10	P07738	BPGM	Bisphosphoglycerate mutase
O96004	HAND1	Heart- and neural crest derivatives-expressed protein 1	P07741	APRT	Adenine phosphoribosyltransferase
O96005	CLPTM1	Putative lipid scramblase CLPTM1	P07814	EPRS1	Bifunctional glutamate/proline--tRNA ligase
O96006	ZBED1	E3 SUMO-protein ligase ZBED1	P07858	CTSB	Cathepsin B
O96007	MOCS2	Molybdopterin synthase catalytic subunit	P07900	HSP90AA1	Heat shock protein HSP 90-alpha
O96008	TOMM40	Mitochondrial import receptor subunit TOM40 homolog	P07902	GALT	Galactose-1-phosphate uridylyltransferase
O96009	NAPSA	Napsin-A	P07910	HNRNPC	Heterogeneous nuclear ribonucleoproteins C1/C2
O96011	PEX11B	Peroxisomal membrane protein 11B	P07919	UQCRH	Cytochrome b-c1 complex subunit 6. mitochondrial
O96013	PAK4	Serine/threonine-protein kinase PAK 4	P07942	LAMB1	Laminin subunit beta-1
O96014	WNT11	Protein Wnt-11	P07947	YES1	Tyrosine-protein kinase Yes
O96015	DNAL4	Dynein axonemal light chain 4	P07948	LYN	Tyrosine-protein kinase Lyn
O96017	CHEK2	Serine/threonine-protein kinase Chk2	P07949	RET	Proto-oncogene tyrosine-protein kinase receptor Ret
O96019	ACTL6A	Actin-like protein 6A	P07951	TPM2	Tropomyosin beta chain
O96020	CCNE2	G1/S-specific cyclin-E2	P07954	FH	Fumarate hydratase. mitochondrial
O96024	B3GALT4	Beta-1.3-galactosyltransferase 4	P07992	ERCC1	DNA excision repair protein ERCC-1
O96028	NSD2	Histone-lysine N-methyltransferase NSD2	P07996	THBS1	Thrombospondin-1
O96033	MOCS2	Molybdopterin synthase sulfur carrier subunit	P07998	RNASE1	Ribonuclease pancreatic
P00156	MT-CYB	Cytochrome b	P08047	SP1	Transcription factor Sp1
P00167	CYB5A	Cytochrome b5	P08069	IGF1R	Insulin-like growth factor 1 receptor
P00325	ADH1B	All-trans-retinol dehydrogenase [NAD(+)] ADH1B	P08123	COL1A2	Collagen alpha-2(I) chain
P00326	ADH1C	Alcohol dehydrogenase 1C	P08133	ANXA6	Annexin A6
P00338	LDHA	L-lactate dehydrogenase A chain	P08134	RHOC	Rho-related GTP-binding protein RhoC
P00352	ALDH1A1	Aldehyde dehydrogenase 1A1	P08138	NGFR	Tumor necrosis factor receptor superfamily member 16
P00367	GLUD1	Glutamate dehydrogenase 1. mitochondrial	P08174	CD55	Complement decay-accelerating factor
P00374	DHFR	Dihydrofolate reductase	P08183	ABCB1	ATP-dependent translocase ABCB1
P00387	CYB5R3	NADH-cytochrome b5 reductase 3	P08185	SERPINA6	Corticosteroid-binding globulin
P00390	GSR	Glutathione reductase. mitochondrial	P08195	SLC3A2	Amino acid transporter heavy chain SLC3A2
P00395	MT-CO1	Cytochrome c oxidase subunit 1	P08236	GUSB	Beta-glucuronidase
P00403	MT-CO2	Cytochrome c oxidase subunit 2	P08237	PFKM	ATP-dependent 6-phosphofructokinase. muscle type
P00414	MT-CO3	Cytochrome c oxidase subunit 3	P08238	HSP90AB1	Heat shock protein HSP 90-beta
P00441	SOD1	Superoxide dismutase [Cu-Zn]	P08240	SRPRA	Signal recognition particle receptor subunit alpha
P00450	CP	Ceruloplasmin	P08243	ASNS	Asparagine synthetase [glutamine-hydrolyzing]
P00451	F8	Coagulation factor VIII	P08246	ELANE	Neutrophil elastase
P00480	OTC	Ornithine transcarbamylase. mitochondrial	P08253	MMP2	72 kDa type IV collagenase
P00488	F13A1	Coagulation factor XIII A chain	P08263	GSTA1	Glutathione S-transferase A1
P00491	PNP	Purine nucleoside phosphorylase	P08294	SOD3	Extracellular superoxide dismutase [Cu-Zn]
P00492	HPRT1	Hypoxanthine-guanine phosphoribosyltransferase	P08311	CTSG	Cathepsin G
P00505	GOT2	Aspartate aminotransferase. mitochondrial	P08319	ADH4	All-trans-retinol dehydrogenase [NAD(+)] ADH4
P00519	ABL1	Tyrosine-protein kinase ABL1	P08397	HMBS	Porphobilinogen deaminase
P00533	EGFR	Epidermal growth factor receptor	P08473	MME	Neprilysin
P00558	PGK1	Phosphoglycerate kinase 1	P08476	INHBA	Inhibin beta A chain
P00568	AK1	Adenylate kinase isoenzyme 1	P08493	MGP	Matrix Gla protein
P00734	F2	Prothrombin	P08514	ITGA2B	Integrin alpha-IIb
P00736	C1R	Complement C1r subcomponent	P08519	LPA	Apolipoprotein(a)
P00738	HP	Haptoglobin	P08559	PDHA1	Pyruvate dehydrogenase E1 component subunit alpha. somatic form. mitochondrial
P00739	HPR	Haptoglobin-related protein	P08567	PLEK	Pleckstrin
P00740	F9	Coagulation factor IX	P08571	CD14	Monocyte differentiation antigen CD14
P00742	F10	Coagulation factor X	P08572	COL4A2	Collagen alpha-2(IV) chain
P00746	CFD	Complement factor D	P08574	CYC1	Cytochrome c1. heme protein. mitochondrial
P00747	PLG	Plasminogen	P08575	PTPRC	Receptor-type tyrosine-protein phosphatase C
P00748	F12	Coagulation factor XII	P08579	SNRPB2	U2 small nuclear ribonucleoprotein B''
P00749	PLAU	Urokinase-type plasminogen activator	P08581	MET	Hepatocyte growth factor receptor
P00750	PLAT	Tissue-type plasminogen activator	P08582	MELTF	Melanotransferrin
P00751	CFB	Complement factor B	P08590	MYL3	Myosin light chain 3
P00797	REN	Renin	P08603	CFH	Complement factor H
P00813	ADA	Adenosine deaminase	P08621	SNRNP70	U1 small nuclear ribonucleoprotein 70 kDa
P00846	MT-ATP6	ATP synthase subunit a	P08631	HCK	Tyrosine-protein kinase HCK
P00915	CA1	Carbonic anhydrase 1	P08637	FCGR3A	Low affinity immunoglobulin gamma Fc region receptor III-A
P00918	CA2	Carbonic anhydrase 2	P08648	ITGA5	Integrin alpha-5
P00966	ASS1	Argininosuccinate synthase	P08651	NFIC	Nuclear factor 1 C-type
P00973	OAS1	2'-5'-oligoadenylate synthase 1	P08670	VIM	Vimentin
P00995	SPINK1	Serine protease inhibitor Kazal-type 1	P08697	SERPINF2	Alpha-2-antiplasmin
P01008	SERPINC1	Antithrombin-III	P08708	RPS17	Small ribosomal subunit protein eS17
P01009	SERPINA1	Alpha-1-antitrypsin	P08709	F7	Coagulation factor VII
P01011	SERPINA3	Alpha-1-antichymotrypsin	P08727	KRT19	Keratin. type I cytoskeletal 19
P01019	AGT	Angiotensinogen	P08729	KRT7	Keratin. type II cytoskeletal 7
P01023	A2M	Alpha-2-macroglobulin	P08754	GNAI3	Guanine nucleotide-binding protein G(i) subunit alpha-3
P01024	C3	Complement C3	P08758	ANXA5	Annexin A5
P01031	C5	Complement C5	P08779	KRT16	Keratin. type I cytoskeletal 16
P01033	TIMP1	Metalloproteinase inhibitor 1	P08833	IGFBP1	Insulin-like growth factor-binding protein 1
P01034	CST3	Cystatin-C	P08842	STS	Steryl-sulfatase
P01036	CST4	Cystatin-S	P08865	RPSA	Small ribosomal subunit protein uS2
P01037	CST1	Cystatin-SN	P08913	ADRA2A	Alpha-2A adrenergic receptor
P01040	CSTA	Cystatin-A	P08962	CD63	CD63 antigen
P01042	KNG1	Kininogen-1	P08F94	PKHD1	Fibrocystin
P01100	FOS	Protein c-Fos	P09001	MRPL3	Large ribosomal subunit protein uL3m
P01111	NRAS	GTPase NRas	P09012	SNRPA	U1 small nuclear ribonucleoprotein A
P01112	HRAS	GTPase HRas	P09038	FGF2	Fibroblast growth factor 2
P01116	KRAS	GTPase KRas	P09104	ENO2	Gamma-enolase
P01127	PDGFB	Platelet-derived growth factor subunit B	P09105	HBQ1	Hemoglobin subunit theta-1
P01130	LDLR	Low-density lipoprotein receptor	P09110	ACAA1	3-ketoacyl-CoA thiolase. peroxisomal
P01133	EGF	Pro-epidermal growth factor	P09132	SRP19	Signal recognition particle 19 kDa protein
P01135	TGFA	Protransforming growth factor alpha	P09172	DBH	Dopamine beta-hydroxylase
P01137	TGFB1	Transforming growth factor beta-1 proprotein	P09211	GSTP1	Glutathione S-transferase P
P01138	NGF	Beta-nerve growth factor	P09234	SNRPC	U1 small nuclear ribonucleoprotein C
P01189	POMC	Pro-opiomelanocortin	P09237	MMP7	Matrilysin
P01266	TG	Thyroglobulin	P09238	MMP10	Stromelysin-2
P01275	GCG	Pro-glucagon	P09326	CD48	CD48 antigen
P01303	NPY	Pro-neuropeptide Y	P09327	VIL1	Villin-1
P01344	IGF2	Insulin-like growth factor II	P09382	LGALS1	Galectin-1
P01350	GAST	Gastrin	P09417	QDPR	Dihydropteridine reductase
P01591	JCHAIN	Immunoglobulin J chain	P09429	HMGB1	High mobility group protein B1
P01593;P01594	IGKV1D-33;IGKV1-33	Immunoglobulin kappa variable 1D-33;Immunoglobulin kappa variable 1-33	P09455	RBP1	Retinol-binding protein 1
P01597;P04432	IGKV1-39;IGKV1D-39	Immunoglobulin kappa variable 1-39;Immunoglobulin kappa variable 1D-39	P09466	PAEP	Glycodelin
P01599	IGKV1-17	Immunoglobulin kappa variable 1-17	P09467	FBP1	Fructose-1.6-bisphosphatase 1
P01601	IGKV1D-16	Immunoglobulin kappa variable 1D-16	P09471	GNAO1	Guanine nucleotide-binding protein G(o) subunit alpha
P01602	IGKV1-5	Immunoglobulin kappa variable 1-5	P09486	SPARC	SPARC
P01619	IGKV3-20	Immunoglobulin kappa variable 3-20	P09488	GSTM1	Glutathione S-transferase Mu 1
P01624	IGKV3-15	Immunoglobulin kappa variable 3-15	P09493	TPM1	Tropomyosin alpha-1 chain
P01699	IGLV1-44	Immunoglobulin lambda variable 1-44	P09496	CLTA	Clathrin light chain A
P01700	IGLV1-47	Immunoglobulin lambda variable 1-47	P09497	CLTB	Clathrin light chain B
P01701	IGLV1-51	Immunoglobulin lambda variable 1-51	P09525	ANXA4	Annexin A4
P01703	IGLV1-40	Immunoglobulin lambda variable 1-40	P09529	INHBB	Inhibin beta B chain
P01704	IGLV2-14	Immunoglobulin lambda variable 2-14	P09543	CNP	2'.3'-cyclic-nucleotide 3'-phosphodiesterase
P01705	IGLV2-23	Immunoglobulin lambda variable 2-23	P09601	HMOX1	Heme oxygenase 1
P01706	IGLV2-11	Immunoglobulin lambda variable 2-11	P09603	CSF1	Macrophage colony-stimulating factor 1
P01709	IGLV2-8	Immunoglobulin lambda variable 2-8	P09619	PDGFRB	Platelet-derived growth factor receptor beta
P01714	IGLV3-19	Immunoglobulin lambda variable 3-19	P09622	DLD	Dihydrolipoyl dehydrogenase. mitochondrial
P01715	IGLV3-1	Immunoglobulin lambda variable 3-1	P09651	HNRNPA1	Heterogeneous nuclear ribonucleoprotein A1
P01717	IGLV3-25	Immunoglobulin lambda variable 3-25	P09661	SNRPA1	U2 small nuclear ribonucleoprotein A'
P01718	IGLV3-27	Immunoglobulin lambda variable 3-27	P09668	CTSH	Pro-cathepsin H
P01721	IGLV6-57	Immunoglobulin lambda variable 6-57	P09669	COX6C	Cytochrome c oxidase subunit 6C
P01730	CD4	T-cell surface glycoprotein CD4	P09758	TACSTD2	Tumor-associated calcium signal transducer 2
P01732	CD8A	T-cell surface glycoprotein CD8 alpha chain	P09769	FGR	Tyrosine-protein kinase Fgr
P01742	IGHV1-69	Immunoglobulin heavy variable 1-69	P09871	C1S	Complement C1s subcomponent
P01743	IGHV1-46	Immunoglobulin heavy variable 1-46	P09874	PARP1	Poly [ADP-ribose] polymerase 1
P01762	IGHV3-11	Immunoglobulin heavy variable 3-11	P09884	POLA1	DNA polymerase alpha catalytic subunit
P01763	IGHV3-48	Immunoglobulin heavy variable 3-48	P09913	IFIT2	Interferon-induced protein with tetratricopeptide repeats 2
P01764	IGHV3-23	Immunoglobulin heavy variable 3-23	P09914	IFIT1	Interferon-induced protein with tetratricopeptide repeats 1
P01766	IGHV3-13	Immunoglobulin heavy variable 3-13	P09917	ALOX5	Polyunsaturated fatty acid 5-lipoxygenase
P01767	IGHV3-53	Immunoglobulin heavy variable 3-53	P09923	ALPI	Intestinal-type alkaline phosphatase
P01768;P0DP03	IGHV3-30;IGHV3-30-5	Immunoglobulin heavy variable 3-30;Immunoglobulin heavy variable 3-30-5	P09936	UCHL1	Ubiquitin carboxyl-terminal hydrolase isozyme L1
P01772	IGHV3-33	Immunoglobulin heavy variable 3-33	P09958	FURIN	Furin
P01780	IGHV3-7	Immunoglobulin heavy variable 3-7	P09960	LTA4H	Leukotriene A-4 hydrolase
P01782	IGHV3-9	Immunoglobulin heavy variable 3-9	P09972	ALDOC	Fructose-bisphosphate aldolase C
P01814	IGHV2-70	Immunoglobulin heavy variable 2-70	P0C0L4	C4A	Complement C4-A
P01817	IGHV2-5	Immunoglobulin heavy variable 2-5	P0C0L5	C4B	Complement C4-B
P01824	IGHV4-39	Immunoglobulin heavy variable 4-39	P0C0S5;Q71UI9	H2AZ1;H2AZ2	Histone H2A.Z;Histone H2A.V
P01833	PIGR	Polymeric immunoglobulin receptor	P0C1Z6	TFPT	TCF3 fusion partner
P01834	IGKC	Immunoglobulin kappa constant	P0C221	CCDC175	Coiled-coil domain-containing protein 175
P01857	IGHG1	Immunoglobulin heavy constant gamma 1	P0C2W1	FBXO45	F-box/SPRY domain-containing protein 1
P01859	IGHG2	Immunoglobulin heavy constant gamma 2	P0C671	BNIP5	Protein BNIP5
P01860	IGHG3	Immunoglobulin heavy constant gamma 3	P0C7P0	CISD3	CDGSH iron-sulfur domain-containing protein 3. mitochondrial
P01861	IGHG4	Immunoglobulin heavy constant gamma 4	P0C7P4	UQCRFS1P1	Putative cytochrome b-c1 complex subunit Rieske-like protein 1
P01871	IGHM	Immunoglobulin heavy constant mu	P0C7T5	ATXN1L	Ataxin-1-like
P01876	IGHA1	Immunoglobulin heavy constant alpha 1	P0C7X2	ZNF688	Zinc finger protein 688
P01877	IGHA2	Immunoglobulin heavy constant alpha 2	P0C870	JMJD7	Bifunctional peptidase and (3S)-lysyl hydroxylase JMJD7
P01880	IGHD	Immunoglobulin heavy constant delta	P0CAP1	MYZAP	Myocardial zonula adherens protein
P01889	HLA-B	HLA class I histocompatibility antigen. B alpha chain	P0CAP2	POLR2M	DNA-directed RNA polymerase II subunit GRINL1A
P01893	HLA-H	Putative HLA class I histocompatibility antigen. alpha chain H	P0CG12	DERPC	Decreased expression in renal and prostate cancer protein
P01903	HLA-DRA	HLA class II histocompatibility antigen. DR alpha chain	P0CG13	CHTF8	Chromosome transmission fidelity protein 8 homolog
P01906	HLA-DQA2	HLA class II histocompatibility antigen. DQ alpha 2 chain	P0CG29;P0CG30	GSTT2;GSTT2B	Glutathione S-transferase theta-2;Glutathione S-transferase theta-2B
P01909	HLA-DQA1	HLA class II histocompatibility antigen. DQ alpha 1 chain	P0CG32	ZCCHC18	Zinc finger CCHC domain-containing protein 18
P01911	HLA-DRB1	HLA class II histocompatibility antigen. DRB1 beta chain	P0CG38	POTEI	POTE ankyrin domain family member I
P01920	HLA-DQB1	HLA class II histocompatibility antigen. DQ beta 1 chain	P0CG39	POTEJ	POTE ankyrin domain family member J
P02008	HBZ	Hemoglobin subunit zeta	P0CJ78	ZNF865	Zinc finger protein 865
P02042	HBD	Hemoglobin subunit delta	P0CW19;P0CW20	LIMS3;LIMS4	LIM and senescent cell antigen-like-containing domain protein 3;LIM and senescent cell antigen-like-containing domain protein 4
P02100	HBE1	Hemoglobin subunit epsilon	P0DI81;P0DI82	TRAPPC2;TRAPPC2B	Trafficking protein particle complex subunit 2;Trafficking protein particle complex subunit 2B
P02144	MB	Myoglobin	P0DI83	RAB34	Ras-related protein Rab-34. isoform NARR
P02452	COL1A1	Collagen alpha-1(I) chain	P0DJ07	PET100	Protein PET100 homolog. mitochondrial
P02458	COL2A1	Collagen alpha-1(II) chain	P0DJ93	SMIM13	Small integral membrane protein 13
P02461	COL3A1	Collagen alpha-1(III) chain	P0DJI8	SAA1	Serum amyloid A-1 protein
P02462	COL4A1	Collagen alpha-1(IV) chain	P0DJI9	SAA2	Serum amyloid A-2 protein
P02489	CRYAA	Alpha-crystallin A chain	P0DMM9;P0DMN0	SULT1A3;SULT1A4	Sulfotransferase 1A3;Sulfotransferase 1A4
P02511	CRYAB	Alpha-crystallin B chain	P0DMV8;P0DMV9	HSPA1A;HSPA1B	Heat shock 70 kDa protein 1A;Heat shock 70 kDa protein 1B
P02533	KRT14	Keratin. type I cytoskeletal 14	P0DOX2		Immunoglobulin alpha-2 heavy chain
P02538	KRT6A	Keratin. type II cytoskeletal 6A	P0DOX3		Immunoglobulin delta heavy chain
P02545	LMNA	Prelamin-A/C	P0DOX4		Immunoglobulin epsilon heavy chain
P02549	SPTA1	Spectrin alpha chain. erythrocytic 1	P0DOX5		Immunoglobulin gamma-1 heavy chain
P02585	TNNC2	Troponin C. skeletal muscle	P0DOX6		Immunoglobulin mu heavy chain
P02647	APOA1	Apolipoprotein A-I	P0DOX7		Immunoglobulin kappa light chain
P02649	APOE	Apolipoprotein E	P0DP01	IGHV1-8	Immunoglobulin heavy variable 1-8
P02652	APOA2	Apolipoprotein A-II	P0DP23;P0DP24;P0DP25	CALM1;CALM2;CALM3	Calmodulin-1;Calmodulin-2;Calmodulin-3
P02654	APOC1	Apolipoprotein C-I	P0DPB5	POLR1D	Protein POLR1D. isoform 2
P02655	APOC2	Apolipoprotein C-II	P0DPB6	POLR1D	DNA-directed RNA polymerases I and III subunit RPAC2
P02656	APOC3	Apolipoprotein C-III	P0DPD7	EEF1AKMT4	EEF1A lysine methyltransferase 4
P02671	FGA	Fibrinogen alpha chain	P0DTE1	IGHV3-38-3	Probable non-functional immunoglobulin heavy variable 3-38-3
P02675	FGB	Fibrinogen beta chain	P0DTL6	ZFTRAF1	Zinc finger TRAF-type-containing protein 1
P02679	FGG	Fibrinogen gamma chain	P10071	GLI3	Transcriptional activator GLI3
P02686	MBP	Myelin basic protein	P10109	FDX1	Adrenodoxin. mitochondrial
P02689	PMP2	Myelin P2 protein	P10114	RAP2A	Ras-related protein Rap-2a
P02724	GYPA	Glycophorin-A	P10124	SRGN	Serglycin
P02730	SLC4A1	Band 3 anion transport protein	P10153	RNASE2	Non-secretory ribonuclease
P02741	CRP	C-reactive protein	P10155	RO60	RNA-binding protein RO60
P02743	APCS	Serum amyloid P-component	P10176	COX8A	Cytochrome c oxidase subunit 8A. mitochondrial
P02745	C1QA	Complement C1q subcomponent subunit A	P10253	GAA	Lysosomal alpha-glucosidase
P02746	C1QB	Complement C1q subcomponent subunit B	P10275	AR	Androgen receptor
P02747	C1QC	Complement C1q subcomponent subunit C	P10276	RARA	Retinoic acid receptor alpha
P02748	C9	Complement component C9	P10301	RRAS	Ras-related protein R-Ras
P02749	APOH	Beta-2-glycoprotein 1	P10321	HLA-C	HLA class I histocompatibility antigen. C alpha chain
P02750	LRG1	Leucine-rich alpha-2-glycoprotein	P10398	ARAF	Serine/threonine-protein kinase A-Raf
P02751	FN1	Fibronectin	P10412	H1-4	Histone H1.4
P02753	RBP4	Retinol-binding protein 4	P10415	BCL2	Apoptosis regulator Bcl-2
P02760	AMBP	Protein AMBP	P10451	SPP1	Osteopontin
P02763	ORM1	Alpha-1-acid glycoprotein 1	P10515	DLAT	Dihydrolipoyllysine-residue acetyltransferase component of pyruvate dehydrogenase complex. mitochondrial
P02765	AHSG	Alpha-2-HS-glycoprotein	P10586	PTPRF	Receptor-type tyrosine-protein phosphatase F
P02766	TTR	Transthyretin	P10588	NR2F6	Nuclear receptor subfamily 2 group F member 6
P02768	ALB	Albumin	P10599	TXN	Thioredoxin
P02771	AFP	Alpha-fetoprotein	P10600	TGFB3	Transforming growth factor beta-3 proprotein
P02774	GC	Vitamin D-binding protein	P10606	COX5B	Cytochrome c oxidase subunit 5B. mitochondrial
P02775	PPBP	Platelet basic protein	P10619	CTSA	Lysosomal protective protein
P02776	PF4	Platelet factor 4	P10620	MGST1	Microsomal glutathione S-transferase 1
P02778	CXCL10	C-X-C motif chemokine 10	P10636	MAPT	Microtubule-associated protein tau
P02786	TFRC	Transferrin receptor protein 1	P10643	C7	Complement component C7
P02787	TF	Serotransferrin	P10644	PRKAR1A	cAMP-dependent protein kinase type I-alpha regulatory subunit
P02788	LTF	Lactotransferrin	P10646	TFPI	Tissue factor pathway inhibitor
P02790	HPX	Hemopexin	P10696	ALPG	Alkaline phosphatase. germ cell type
P02792	FTL	Ferritin light chain	P10721	KIT	Mast/stem cell growth factor receptor Kit
P02794	FTH1	Ferritin heavy chain	P10746	UROS	Uroporphyrinogen-III synthase
P02795	MT2A	Metallothionein-2	P10768	ESD	S-formylglutathione hydrolase
P02808	STATH	Statherin	P10809	HSPD1	60 kDa heat shock protein. mitochondrial
P02810	PRH1	Salivary acidic proline-rich phosphoprotein 1/2	P10909	CLU	Clusterin
P02814	SMR3B	Submaxillary gland androgen-regulated protein 3B	P10915	HAPLN1	Hyaluro0 and proteoglycan link protein 1
P03372	ESR1	Estrogen receptor	P11021	HSPA5	Endoplasmic reticulum chaperone BiP
P03886	MT-ND1	NADH-ubiquinone oxidoreductase chain 1	P11047	LAMC1	Laminin subunit gamma-1
P03891	MT-ND2	NADH-ubiquinone oxidoreductase chain 2	P11049	CD37	Leukocyte antigen CD37
P03897	MT-ND3	NADH-ubiquinone oxidoreductase chain 3	P11117	ACP2	Lysosomal acid phosphatase
P03905	MT-ND4	NADH-ubiquinone oxidoreductase chain 4	P11137	MAP2	Microtubule-associated protein 2
P03915	MT-ND5	NADH-ubiquinone oxidoreductase chain 5	P11142	HSPA8	Heat shock cognate 71 kDa protein
P03923	MT-ND6	NADH-ubiquinone oxidoreductase chain 6	P11166	SLC2A1	Solute carrier family 2. facilitated glucose transporter member 1
P03928	MT-ATP8	ATP synthase protein 8	P11169	SLC2A3	Solute carrier family 2. facilitated glucose transporter member 3
P03950	ANG	Angiogenin	P11171	EPB41	Protein 4.1
P03951	F11	Coagulation factor XI	P11172	UMPS	Uridine 5'-monophosphate synthase
P03952	KLKB1	Plasma kallikrein	P11177	PDHB	Pyruvate dehydrogenase E1 component subunit beta. mitochondrial
P03956	MMP1	Interstitial collagenase	P11182	DBT	Lipoamide acyltransferase component of branched-chain alpha-keto acid dehydrogenase complex. mitochondrial
P03973	SLPI	Antileukoproteinase	P11215	ITGAM	Integrin alpha-M
P04003	C4BPA	C4b-binding protein alpha chain	P11216	PYGB	Glycogen phosphorylase. brain form
P04004	VTN	Vitronectin	P11217	PYGM	Glycogen phosphorylase. muscle form
P04035	HMGCR	3-hydroxy-3-methylglutaryl-coenzyme A reductase	P11226	MBL2	Mannose-binding protein C
P04040	CAT	Catalase	P11233	RALA	Ras-related protein Ral-A
P04049	RAF1	RAF proto-oncogene serine/threonine-protein kinase	P11234	RALB	Ras-related protein Ral-B
P04054	PLA2G1B	Phospholipase A2	P11245	NAT2	Arylamine N-acetyltransferase 2
P04062	GBA1	Lysosomal acid glucosylceramidase	P11274	BCR	Breakpoint cluster region protein
P04066	FUCA1	Tissue alpha-L-fucosidase	P11277	SPTB	Spectrin beta chain. erythrocytic
P04070	PROC	Vitamin K-dependent protein C	P11279	LAMP1	Lysosome-associated membrane glycoprotein 1
P04075	ALDOA	Fructose-bisphosphate aldolase A	P11310	ACADM	Medium-chain specific acyl-CoA dehydrogenase. mitochondrial
P04080	CSTB	Cystatin-B	P11362	FGFR1	Fibroblast growth factor receptor 1
P04083	ANXA1	Annexin A1	P11387	TOP1	DNA topoisomerase 1
P04085	PDGFA	Platelet-derived growth factor subunit A	P11388	TOP2A	DNA topoisomerase 2-alpha
P04114	APOB	Apolipoprotein B-100	P11413	G6PD	Glucose-6-phosphate 1-dehydrogenase
P04150	NR3C1	Glucocorticoid receptor	P11441	UBL4A	Ubiquitin-like protein 4A
P04155	TFF1	Trefoil factor 1	P11498	PC	Pyruvate carboxylase. mitochondrial
P04156	PRNP	Major prion protein	P11511	CYP19A1	Aromatase
P04179	SOD2	Superoxide dismutase [Mn]. mitochondrial	P11532	DMD	Dystrophin
P04180	LCAT	Phosphatidylcholine-sterol acyltransferase	P11586	MTHFD1	C-1-tetrahydrofolate synthase. cytoplasmic
P04181	OAT	Ornithine aminotransferase. mitochondrial	P11597	CETP	Cholesteryl ester transfer protein
P04183	TK1	Thymidine kinase. cytosolic	P11678	EPX	Eosinophil peroxidase
P04196	HRG	Histidine-rich glycoprotein	P11717	IGF2R	Cation-independent mannose-6-phosphate receptor
P04198	MYCN	N-myc proto-oncogene protein	P11766	ADH5	Alcohol dehydrogenase class-3
P04211	IGLV7-43	Immunoglobulin lambda variable 7-43	P11802	CDK4	Cyclin-dependent kinase 4
P04216	THY1	Thy-1 membrane glycoprotein	P11908	PRPS2	Ribose-phosphate pyrophosphokinase 2
P04217	A1BG	Alpha-1B-glycoprotein	P11940	PABPC1	Polyadenylate-binding protein 1
P04233	CD74	HLA class II histocompatibility antigen gamma chain	P12004	PCNA	Proliferating cell nuclear antigen
P04234	CD3D	T-cell surface glycoprotein CD3 delta chain	P12036	NEFH	Neurofilament heavy polypeptide
P04259	KRT6B	Keratin. type II cytoskeletal 6B	P12074	COX6A1	Cytochrome c oxidase subunit 6A1. mitochondrial
P04264	KRT1	Keratin. type II cytoskeletal 1	P12081	HARS1	Histidine--tRNA ligase. cytoplasmic
P04271	S100B	Protein S100-B	P12107	COL11A1	Collagen alpha-1(XI) chain
P04275	VWF	von Willebrand factor	P12109	COL6A1	Collagen alpha-1(VI) chain
P04278	SHBG	Sex hormone-binding globulin	P12110	COL6A2	Collagen alpha-2(VI) chain
P04279	SEMG1	Semenogelin-1	P12111	COL6A3	Collagen alpha-3(VI) chain
P04350	TUBB4A	Tubulin beta-4A chain	P12235	SLC25A4	ADP/ATP translocase 1
P04406	GAPDH	Glyceraldehyde-3-phosphate dehydrogenase	P12236	SLC25A6	ADP/ATP translocase 3
P04424	ASL	Argininosuccinate lyase	P12259	F5	Coagulation factor V
P04430	IGKV1-16	Immunoglobulin kappa variable 1-16	P12268	IMPDH2	Inosine-5'-monophosphate dehydrogenase 2
P04433	IGKV3-11	Immunoglobulin kappa variable 3-11	P12270	TPR	Nucleoprotein TPR
P04439	HLA-A	HLA class I histocompatibility antigen. A alpha chain	P12273	PIP	Prolactin-inducible protein
P04440	HLA-DPB1	HLA class II histocompatibility antigen. DP beta 1 chain	P12277	CKB	Creatine kinase B-type
P04626	ERBB2	Receptor tyrosine-protein kinase erbB-2	P12314	FCGR1A	High affinity immunoglobulin gamma Fc receptor I
P04632	CAPNS1	Calpain small subunit 1	P12318	FCGR2A	Low affinity immunoglobulin gamma Fc region receptor II-a
P04637	TP53	Cellular tumor antigen p53	P12429	ANXA3	Annexin A3
P04731	MT1A	Metallothionein-1A	P12532	CKMT1A	Creatine kinase U-type. mitochondrial
P04732	MT1E	Metallothionein-1E	P12544	GZMA	Granzyme A
P04733	MT1F	Metallothionein-1F	P12645	BMP3	Bone morphogenetic protein 3
P04792	HSPB1	Heat shock protein beta-1	P12694	BCKDHA	2-oxoisovalerate dehydrogenase subunit alpha. mitochondrial
P04808	RLN1	Prorelaxin H1	P12724	RNASE3	Eosinophil cationic protein
P04818	TYMS	Thymidylate synthase	P12755	SKI	Ski oncogene
P04839	CYBB	Cytochrome b-245 heavy chain	P12814	ACTN1	Alpha-actinin-1
P04843	RPN1	Dolichyl-diphosphooligosaccharide--protein glycosyltransferase subunit 1	P12821	ACE	Angiotensin-converting enzyme
P04844	RPN2	Dolichyl-diphosphooligosaccharide--protein glycosyltransferase subunit 2	P12829	MYL4	Myosin light chain 4
P04899	GNAI2	Guanine nucleotide-binding protein G(i) subunit alpha-2	P12830	CDH1	Cadherin-1
P04908;Q7L7L0	H2AC4;H2AC25	Histone H2A type 1-B/E;Histone H2A type 3	P12883	MYH7	Myosin-7
P04920	SLC4A2	Anion exchange protein 2	P12931	SRC	Proto-oncogene tyrosine-protein kinase Src
P04921	GYPC	Glycophorin-C	P12955	PEPD	Xaa-Pro dipeptidase
P05019	IGF1	Insulin-like growth factor I	P12956	XRCC6	X-ray repair cross-complementing protein 6
P05023	ATP1A1	Sodium/potassium-transporting ATPase subunit alpha-1	P13010	XRCC5	X-ray repair cross-complementing protein 5
P05026	ATP1B1	Sodium/potassium-transporting ATPase subunit beta-1	P13051	UNG	Uracil-DNA glycosylase
P05060	CHGB	Secretogranin-1	P13056	NR2C1	Nuclear receptor subfamily 2 group C member 1
P05062	ALDOB	Fructose-bisphosphate aldolase B	P13073	COX4I1	Cytochrome c oxidase subunit 4 isoform 1. mitochondrial
P05067	APP	Amyloid-beta precursor protein	P13196	ALAS1	5-aminolevulinate synthase. non-specific. mitochondrial
P05089	ARG1	Arginase-1	P13224	GP1BB	Platelet glycoprotein Ib beta chain
P05090	APOD	Apolipoprotein D	P13284	IFI30	Gamma-interferon-inducible lysosomal thiol reductase
P05091	ALDH2	Aldehyde dehydrogenase. mitochondrial	P13473	LAMP2	Lysosome-associated membrane glycoprotein 2
P05093	CYP17A1	Steroid 17-alpha-hydroxylase/17.20 lyase	P13489	RNH1	Ribonuclease inhibitor
P05106	ITGB3	Integrin beta-3	P13497	BMP1	Bone morphogenetic protein 1
P05107	ITGB2	Integrin beta-2	P13498	CYBA	Cytochrome b-245 light chain
P05108	CYP11A1	Cholesterol side-chain cleavage enzyme. mitochondrial	P13569	CFTR	Cystic fibrosis transmembrane conductance regulator
P05109	S100A8	Protein S100-A8	P13591	NCAM1	Neural cell adhesion molecule 1
P05111	INHA	Inhibin alpha chain	P13598	ICAM2	Intercellular adhesion molecule 2
P05114	HMGN1	Non-histone chromosomal protein HMG-14	P13611	VCAN	Versican core protein
P05120	SERPINB2	Plasminogen activator inhibitor 2	P13612	ITGA4	Integrin alpha-4
P05121	SERPINE1	Plasminogen activator inhibitor 1	P13639	EEF2	Elongation factor 2
P05129	PRKCG	Protein kinase C gamma type	P13640	MT1G	Metallothionein-1G
P05141	SLC25A5	ADP/ATP translocase 2	P13645	KRT10	Keratin. type I cytoskeletal 10
P05154	SERPINA5	Plasma serine protease inhibitor	P13646	KRT13	Keratin. type I cytoskeletal 13
P05155	SERPING1	Plasma protease C1 inhibitor	P13647	KRT5	Keratin. type II cytoskeletal 5
P05156	CFI	Complement factor I	P13667	PDIA4	Protein disulfide-isomerase A4
P05160	F13B	Coagulation factor XIII B chain	P13671	C6	Complement component C6
P05161	ISG15	Ubiquitin-like protein ISG15	P13674	P4HA1	Prolyl 4-hydroxylase subunit alpha-1
P05162	LGALS2	Galectin-2	P13686	ACP5	Tartrate-resistant acid phosphatase type 5
P05164	MPO	Myeloperoxidase	P13688	CEACAM1	Carcinoembryonic antigen-related cell adhesion molecule 1
P05165	PCCA	Propionyl-CoA carboxylase alpha chain. mitochondrial	P13693	TPT1	Translationally-controlled tumor protein
P05166	PCCB	Propionyl-CoA carboxylase beta chain. mitochondrial	P13716	ALAD	Delta-aminolevulinic acid dehydratase
P05177	CYP1A2	Cytochrome P450 1A2	P13726	F3	Tissue factor
P05186	ALPL	Alkaline phosphatase. tissue-nonspecific isozyme	P13727	PRG2	Bone marrow proteoglycan
P05187	ALPP	Alkaline phosphatase. placental type	P13747	HLA-E	HLA class I histocompatibility antigen. alpha chain E
P05198	EIF2S1	Eukaryotic translation initiation factor 2 subunit 1	P13796	LCP1	Plastin-2
P05204	HMGN2	Non-histone chromosomal protein HMG-17	P13797	PLS3	Plastin-3
P05230	FGF1	Fibroblast growth factor 1	P13798	APEH	Acylamino-acid-releasing enzyme
P05231	IL6	Interleukin-6	P13804	ETFA	Electron transfer flavoprotein subunit alpha. mitochondrial
P05362	ICAM1	Intercellular adhesion molecule 1	P13807	GYS1	Glycogen [starch] synthase. muscle
P05386	RPLP1	Large ribosomal subunit protein P1	P13861	PRKAR2A	cAMP-dependent protein kinase type II-alpha regulatory subunit
P05387	RPLP2	Large ribosomal subunit protein P2	P13866	SLC5A1	Sodium/glucose cotransporter 1
P05388	RPLP0	Large ribosomal subunit protein uL10	P13928	ANXA8	Annexin A8
P05408	SCG5	Neuroendocrine protein 7B2	P13929	ENO3	Beta-enolase
P05412	JUN	Transcription factor Jun	P13984	GTF2F2	General transcription factor IIF subunit 2
P05413	FABP3	Fatty acid-binding protein. heart	P13987	CD59	CD59 glycoprotein
P05423	POLR3D	DNA-directed RNA polymerase III subunit RPC4	P13994	YJU2B	Probable splicing factor YJU2B
P05451	REG1A	Lithostathine-1-alpha	P13995	MTHFD2	Bifunctional methylenetetrahydrofolate dehydrogenase/cyclohydrolase. mitochondrial
P05452	CLEC3B	Tetranectin	P14091	CTSE	Cathepsin E
P05455	SSB	Lupus La protein	P14136	GFAP	Glial fibrillary acidic protein
P05496;P48201;Q06055	ATP5MC1;ATP5MC3;ATP5MC2	ATP synthase F(0) complex subunit C1. mitochondrial;ATP synthase F(0) complex subunit C3. mitochondrial;ATP synthase F(0) complex subunit C2. mitochondrial	P14151	SELL	L-selectin
P05538	HLA-DQB2	HLA class II histocompatibility antigen. DQ beta 2 chain	P14174	MIF	Macrophage migration inhibitory factor
P05543	SERPINA7	Thyroxine-binding globulin	P14207	FOLR2	Folate receptor beta
P05546	SERPIND1	Heparin cofactor 2	P14209	CD99	CD99 antigen
P05549	TFAP2A	Transcription factor AP-2-alpha	P14222	PRF1	Perforin-1
P05556	ITGB1	Integrin beta-1	P14314	PRKCSH	Glucosidase 2 subunit beta
P05771	PRKCB	Protein kinase C beta type	P14316	IRF2	Interferon regulatory factor 2
P05783	KRT18	Keratin. type I cytoskeletal 18	P14317	HCLS1	Hematopoietic lineage cell-specific protein
P05787	KRT8	Keratin. type II cytoskeletal 8	P14324	FDPS	Farnesyl pyrophosphate synthase
P05813	CRYBA1	Beta-crystallin A3	P14373	TRIM27	Zinc finger protein RFP
P05937	CALB1	Calbindin	P14384	CPM	Carboxypeptidase M
P05976	MYL1	Myosin light chain 1/3. skeletal muscle isoform	P14406	COX7A2	Cytochrome c oxidase subunit 7A2. mitochondrial
P05981	HPN	Serine protease hepsin	P14410	SI	Sucrase-isomaltase. intestinal
P05997	COL5A2	Collagen alpha-2(V) chain	P14543	NID1	Nidogen-1
P06126	CD1A	T-cell surface glycoprotein CD1a	P14550	AKR1A1	Aldo-keto reductase family 1 member A1
P06127	CD5	T-cell surface glycoprotein CD5	P14618	PKM	Pyruvate kinase PKM
P06132	UROD	Uroporphyrinogen decarboxylase	P14621	ACYP2	Acylphosphatase-2
P06133	UGT2B4	UDP-glucuronosyltransferase 2B4	P14625	HSP90B1	Endoplasmin
[truncated: 10,711 more rows]

## Sheet: Table S3
Table S3 Results from differential abundance analysis after filtering for proteins significantly upregulated (FDR < 0.05, FC > 1.5) and downregulated (FDR < 0.05, FC < -1.5) for all histotypes
HGSC					EC					MC					CCC
Protein Accession	Protein	Protein description	FDR	log2 FC	Protein Accession	Protein	Protein description	FDR	log2 FC	Protein Accession	Protein	Protein description	FDR	log2 FC	Protein Accession	Protein	Protein description	FDR	log2 FC
P23297	S100A1	Protein S100-A1	6.459917651094692e-14	2.14063716550343	Q5GFL6	VWA2	von Willebrand factor A domain-containing protein 2	4.22768084907882e-5	1.15621858395316	O95994	AGR2	Anterior gradient protein 2 homolog	5.1679466823616804e-15	3.73360390357289	P32929	CTH	Cystathionine gamma-lyase	1.59706872034191e-33	2.40707003184118
P29373	CRABP2	Cellular retinoic acid-binding protein 2	7.09056593696204e-21	1.94136436684923	Q9ULR3	PPM1H	Protein phosphatase 1H	4.22768084907882e-5	0.836387426297058	P00995	SPINK1	Serine protease inhibitor Kazal-type 1	5.15844485171794e-5	2.77710012262893	O75610	LEFTY1	Left-right determination factor 1	1.77373372225142e-6	2.29593867885634
O76070	SNCG	Gamma-synuclein	1.1757083716285302e-15	1.87366634095715	Q9BX79	STRA6	Receptor for retinol uptake STRA6	0.0369255941557138	0.835998921870917	P56470	LGALS4	Galectin-4	1.0510581501907902e-9	2.7638532537882	Q93099	HGD	Homogentisate 1.2-dioxygenase	1.05529776851395e-9	1.97883810464311
P42771	CDKN2A	Cyclin-dependent kinase inhibitor 2A	3.2737100709897002e-15	1.49458823183352	A1L020	MEX3A	RNA-binding protein MEX3A	0.0091994511300766	0.765139784657364	Q6UX06	OLFM4	Olfactomedin-4	9.4255910233956e-9	2.61245483778871	O43272	PRODH	Proline dehydrogenase 1. mitochondrial	2.64880190382952e-15	1.97458817280812
Q96RQ9	IL4I1	L-amino-acid oxidase	6.01846178860494e-10	1.36296942247867	Q8IV56	PRR15	Proline-rich protein 15	0.0187254877005902	0.753691018808379	P01833	PIGR	Polymeric immunoglobulin receptor	1.42262747248305e-8	2.5827269466475	Q8IZV5	RDH10	Retinol dehydrogenase 10	2.6716275513111894e-20	1.9703390853417
P23219	PTGS1	Prostaglandin G/H synthase 1	6.44946938563314e-14	1.33828049266983	P47712	PLA2G4A	Cytosolic phospholipase A2	0.0091994511300766	0.654634178442606	P19075	TSPAN8	Tetraspanin-8	1.41209461748341e-13	2.58196235956135	P19801	AOC1	Amiloride-sensitive amine oxidase [copper-containing]	8.8234837767013e-15	1.94665024840506
P20591	MX1	Interferon-induced GTP-binding protein Mx1	4.84705005920309e-10	1.31376354556447	P52564	MAP2K6	Dual specificity mitogen-activated protein kinase kinase 6	8.4662591572205e-4	0.589284273245106	P06731	CEACAM5	Carcinoembryonic antigen-related cell adhesion molecule 5	8.80143569616527e-6	2.55214736149005	Q6ZVX7	NCCRP1	F-box only protein 50	4.79079130915734e-19	1.89951781087007
Q8WU39	MZB1	Marginal zone B- and B1-cell-specific protein	3.76178515455265e-5	1.15531665568913	P00966	ASS1	Argininosuccinate synthase	0.0418687608263933	-0.746319792801803	Q9Y6R7	FCGBP	IgGFc-binding protein	9.59214887667181e-12	2.54806292112941	P48307	TFPI2	Tissue factor pathway inhibitor 2	1.19849434776337e-10	1.89345324671621
P50895	BCAM	Basal cell adhesion molecule	2.13055009494599e-10	1.09642531409831	E9PAV3	NACA	Nascent polypeptide-associated complex subunit alpha. muscle-specific form	0.0479539543286949	-0.77209343570622	O95154	AKR7A3	Aflatoxin B1 aldehyde reductase member 3	1.41209461748341e-13	2.50596082058526	Q86UN3	RTN4RL2	Reticulon-4 receptor-like 2	4.20814161955921e-11	1.88769366859609
P15328	FOLR1	Folate receptor alpha	3.58835295804953e-8	1.08052464880617						P25815	S100P	Protein S100-P	2.6825251489373702e-9	2.3914665167529	Q9Y2T3	GDA	Guanine deaminase	5.30284668564604e-10	1.80268920346158
P04637	TP53	Cellular tumor antigen p53	1.56146391619921e-6	1.02375799141512						O75363	BCAS1	Breast carcinoma-amplified sequence 1	2.59175124529826e-9	2.11561218031387	Q9Y617	PSAT1	Phosphoserine aminotransferase	1.06826088774058e-12	1.76474282332845
P00966	ASS1	Argininosuccinate synthase	3.25247861311911e-12	1.02167807643895						P14091	CTSE	Cathepsin E	6.34453807855515e-5	2.0822375062741	Q9Y619	SLC25A15	Mitochondrial ornithine transporter 1	6.03963700249005e-24	1.76094510818776
P05161	ISG15	Ubiquitin-like protein ISG15	4.0022669278506814e-09	1.01451989841033						O60635	TSPAN1	Tetraspanin-1	2.32185379713867e-7	2.05600303648728	P09525	ANXA4	Annexin A4	7.04855243392193e-22	1.75718186611209
P55285	CDH6	Cadherin-6	5.86934431046958e-8	0.984368363552385						Q9H190	SDCBP2	Syntenin-2	1.41209461748341e-13	2.00815722846547	P10451	SPP1	Osteopontin	1.30973726899714e-9	1.74583325181801
P40305	IFI27	Interferon alpha-inducible protein 27. mitochondrial	2.6914969250951e-6	0.941186731782425						O60218	AKR1B10	Aldo-keto reductase family 1 member B10	8.56381847255025e-8	1.90871177752277	P35754	GLRX	Glutaredoxin-1	2.80847937698034e-26	1.73065774755593
P52292	KPNA2	Importin subunit alpha-1	1.35254889686087e-11	0.920517089391119						O15195	VILL	Villin-like protein	3.2812587837801e-9	1.90309762287651	P19440	GGT1	Glutathione hydrolase 1 proenzyme	1.67451883190406e-10	1.69140780079885
Q9UN81	L1RE1	LINE-1 retrotransposable element ORF1 protein	7.8945778318847e-6	0.855548585167829						Q96BQ1	FAM3D	Protein FAM3D	4.1636923719661e-4	1.86869584745411	O95497	VNN1	Pantetheinase	3.1869320672329702e-9	1.67807833345362
P16402	H1-3	Histone H1.3	2.56058930238358e-8	0.841410172499202						P98088	MUC5AC	Mucin-5AC	3.39894357478054e-12	1.83859110512277	O15230	LAMA5	Laminin subunit alpha-5	8.54213728577577e-22	1.59242525371615
P33993	MCM7	DNA replication licensing factor MCM7	6.00213897341147e-12	0.839537704982996						O00194	RAB27B	Ras-related protein Rab-27B	1.26889828017459e-9	1.82833982380136	P02511	CRYAB	Alpha-crystallin B chain	4.68191588196577e-10	1.5890682448642801
O00148	DDX39A	ATP-dependent RNA helicase DDX39A	4.33323433267841e-18	0.836382311340737						P08263	GSTA1	Glutathione S-transferase A1	9.6186964985764e-4	1.7891733290839	P07942	LAMB1	Laminin subunit beta-1	2.0890797932262099e-16	1.58875262843415
P26022	PTX3	Pentraxin-related protein PTX3	9.35030642071296e-5	0.831294780047266						Q07654	TFF3	Trefoil factor 3	1.164989058524e-4	1.77303302903895	Q99856	ARID3A	AT-rich interactive domain-containing protein 3A	2.1709216426535902e-17	1.5843847023898
Q9NVP2	ASF1B	Histone chaperone ASF1B	3.84449485733252e-10	0.824819038418613						O00748	CES2	Cocaine esterase	2.49649220039466e-9	1.73176099160795	O95274	LYPD3	Ly6/PLAUR domain-containing protein 3	9.590726575814887e-11	1.55968425846165
P09914	IFIT1	Interferon-induced protein with tetratricopeptide repeats 1	5.3561143607629e-9	0.820423277893843						Q8NFJ5	GPRC5A	Retinoic acid-induced protein 3	2.20632236050831e-6	1.72781244259558	Q7Z7D3	VTCN1	V-set domain-containing T-cell activation inhibitor 1	1.01098250728765e-6	1.53069788145524
P40424	PBX1	Pre-B-cell leukemia transcription factor 1	8.75977466013243e-9	0.820003410233394						Q9HC84	MUC5B	Mucin-5B	1.33478752030748e-5	1.71207557395535	Q9ULI2	RIMKLB	Beta-citrylglutamate synthase B	1.7309662451064398e-19	1.52434556153711
Q15645	TRIP13	Pachytene checkpoint protein 2 homolog	2.71427942976813e-13	0.817347767785543						P36952	SERPINB5	Serpin B5	2.67628917188505e-7	1.67269549425428	P78540	ARG2	Arginase-2. mitochondrial	6.695921379368109e-11	1.47917925818744
Q9P2K5	MYEF2	Myelin expression factor 2	1.55288940367364e-10	0.79971957708206						Q9UGM3	DMBT1	Deleted in malig0t brain tumors 1 protein	9.44475519785595e-5	1.67213011406935	Q01650	SLC7A5	Large neutral amino acids transporter small subunit 1	1.83473839811525e-13	1.46212707068325
O14879	IFIT3	Interferon-induced protein with tetratricopeptide repeats 3	7.46754851985155e-9	0.792961119400793						P07148	FABP1	Fatty acid-binding protein. liver	3.0745823739184e-4	1.63630506050848	Q14112	NID2	Nidogen-2	3.69184484639579e-12	1.43462951201821
Q9HCB6	SPON1	Spondin-1	9.1126836518627e-4	0.792609212554373						P61626	LYZ	Lysozyme C	6.533090070886e-6	1.60987779642142	P52823	STC1	Stanniocalcin-1	3.26887062586839e-7	1.42468055107667
P25205	MCM3	DNA replication licensing factor MCM3	7.746445055307889e-12	0.790663308972677						Q9NSC7	ST6GALNAC1	Alpha-N-acetylgalactosaminide alpha-2.6-sialyltransferase 1	8.13746194160327e-7	1.60186274103121	P0DJI9	SAA2	Serum amyloid A-2 protein	8.92246265875469e-5	1.41570062988781
O14933	UBE2L6	Ubiquitin/ISG15-conjugating enzyme E2 L6	3.2737100709897002e-15	0.789964519474987						Q9BSE5	AGMAT	Guanidino acid hydrolase. mitochondrial	3.9452289887036e-9	1.5710809785904	P02741	CRP	C-reactive protein	6.46404803699705e-7	1.4089688108552
P49736	MCM2	DNA replication licensing factor MCM2	9.44449111024299e-12	0.789929118292486						Q02817	MUC2	Mucin-2	6.67684109781414e-8	1.56942601023873	Q99685	MGLL	Monoglyceride lipase	3.18344421776342e-11	1.40184218999219
P42224	STAT1	Signal transducer and activator of transcription 1-alpha/beta	4.68593538176312e-12	0.787128737397207						P62736	ACTA2	Actin. aortic smooth muscle	8.3607575326591e-4	1.56662042403303	P23381	WARS1	Tryptophan--tRNA ligase. cytoplasmic	5.46063514713045e-18	1.38769139244299
Q13421	MSLN	Mesothelin	7.1111144518219e-4	0.780348184935566						Q9BYZ8	REG4	Regenerating islet-derived protein 4	0.0441293457114772	1.55238569657662	P98196	ATP11A	Phospholipid-transporting ATPase IH	6.082265358312719e-28	1.38382806644793
P54687	BCAT1	Branched-chain-amino-acid aminotransferase. cytosolic	7.351188262246e-6	0.774230309803173						Q8TD06	AGR3	Anterior gradient protein 3	1.0806296250368502e-9	1.51341156698646	Q05639	EEF1A2	Elongation factor 1-alpha 2	2.80847937698034e-26	1.3747325194521
Q14566	MCM6	DNA replication licensing factor MCM6	3.07055056381736e-11	0.772822915425794						Q8WVV4	POF1B	Protein POF1B	3.7379554726912203e-07	1.50086694960291	P11047	LAMC1	Laminin subunit gamma-1	2.49461880187387e-18	1.3712592778501
P40425	PBX2	Pre-B-cell leukemia transcription factor 2	5.44993391248162e-12	0.770778515207216						Q9BW04	SARG	Specifically androgen-regulated gene protein	2.67796750998365e-6	1.44590469105379	P27487	DPP4	Dipeptidyl peptidase 4	2.00163023037519e-5	1.36310388341058
P32455	GBP1	Guanylate-binding protein 1	1.1464651472888199e-11	0.765152549543268						P40199	CEACAM6	Carcinoembryonic antigen-related cell adhesion molecule 6	1.9214678987356e-4	1.43028615135396	P18428	LBP	Lipopolysaccharide-binding protein	1.0299976535982599e-9	1.36097310434557
P01906	HLA-DQA2	HLA class II histocompatibility antigen. DQ alpha 2 chain	1.0024858314355e-4	0.763547923160376						P21397	MAOA	Amine oxidase [flavin-containing] A	5.40158928568991e-7	1.41675459262809	Q16270	IGFBP7	Insulin-like growth factor-binding protein 7	3.14487840472864e-13	1.35386374331117
Q9H0Z9	RBM38	RNA-binding protein 38	2.05093406779899e-10	0.759272671499337						Q8TAX9	GSDMB	Gasdermin-B	2.77003864284322e-7	1.3923124188195	P15291	B4GALT1	Beta-1.4-galactosyltransferase 1	1.19913104141574e-19	1.32234680956812
Q96PP8	GBP5	Guanylate-binding protein 5	8.23603215230495e-7	0.757868494566448						O60547	GMDS	GDP-mannose 4.6 dehydratase	9.869514992512847e-18	1.38742823333928	P17936	IGFBP3	Insulin-like growth factor-binding protein 3	5.463233108689821e-9	1.31394992160177
Q92918	MAP4K1	Mitogen-activated protein kinase kinase kinase kinase 1	1.06686418874307e-8	0.755107035819145						Q8WWA0	ITLN1	Intelectin-1	0.00226241120617423	1.37464351054356	P13611	VCAN	Versican core protein	5.96250659821391e-6	1.30943610406813
O43175	PHGDH	D-3-phosphoglycerate dehydrogenase	3.93060678824872e-9	0.755025731244602						Q14651	PLS1	Plastin-1	1.9855298869725797e-11	1.36069294630027	Q01955	COL4A3	Collagen alpha-3(IV) chain	8.24561375437978e-10	1.30702850666693
Q86VY4	TSPYL5	Testis-specific Y-encoded-like protein 5	2.03499393443776e-8	0.74330734254326						Q9H3R2	MUC13	Mucin-13	2.31510780176066e-6	1.35402946389022	P14384	CPM	Carboxypeptidase M	5.30284668564604e-10	1.30603072018478
P29762	CRABP1	Cellular retinoic acid-binding protein 1	0.0430024120140023	0.723507632750128						Q96SQ9	CYP2S1	Cytochrome P450 2S1	9.37796785399539e-6	1.35369944296066	P31947	SFN	14-3-3 protein sigma	3.46946393321016e-6	1.30452091971017
Q03518	TAP1	Antigen peptide transporter 1	2.3079044425805403e-9	0.722322458221637						P09467	FBP1	Fructose-1.6-bisphosphatase 1	6.593139540912511e-9	1.34806491185793	P55058	PLTP	Phospholipid transfer protein	3.86989114975663e-8	1.28430563479304
P06493	CDK1	Cyclin-dependent kinase 1	3.50660523152928e-8	0.714375808713362						O95497	VNN1	Pantetheinase	7.92631687258217e-5	1.34300317541576	O00468	AGRN	Agrin	1.3345404597584898e-19	1.28408330599733
P43003	SLC1A3	Excitatory amino acid transporter 1	1.46400095768721e-5	0.71359224412922						Q6P4A8	PLBD1	Phospholipase B-like 1	6.90429562907161e-6	1.33117154115432	Q16769	QPCT	Glutaminyl-peptide cyclotransferase	4.90006050791349e-6	1.2796133698753
Q9H8V3	ECT2	Protein ECT2	1.69529907483676e-7	0.709488662123285						O75556	SCGB2A1	Mammaglobin-B	0.0269095584785383	1.330251856185	Q86WK9	PAQR7	Membrane progestin receptor alpha	2.1709216426535902e-17	1.27911658884653
O43291	SPINT2	Kunitz-type protease inhibitor 2	3.39412138961323e-6	0.706243002774444						Q9Y625	GPC6	Glypican-6	3.69832992782105e-5	1.32640870170023	P08581	MET	Hepatocyte growth factor receptor	9.687712150808408e-11	1.26697907221511
P33992	MCM5	DNA replication licensing factor MCM5	3.0090884316204203e-10	0.702924168243204						Q12864	CDH17	Cadherin-17	9.2268594450697e-4	1.32101091133284	P31944	CASP14	Caspase-14	5.41646503439796e-6	1.26606277860131
P11388	TOP2A	DNA topoisomerase 2-alpha	9.54846859443187e-8	0.699126877862301						Q9Y365	STARD10	START domain-containing protein 10	3.85127838254127e-11	1.3101010148007	Q9H3G5	CPVL	Probable serine carboxypeptidase CPVL	1.55220266356672e-14	1.25700931176391
Q15392	DHCR24	Delta(24)-sterol reductase	9.62942346818979e-5	0.698918154472151						P00326	ADH1C	Alcohol dehydrogenase 1C	0.00226241120617423	1.3078780286716	P32418	SLC8A1	Sodium/calcium exchanger 1	8.71175944081864e-18	1.24956056286924
Q9UBH6	XPR1	Solute carrier family 53 member 1	1.44365920092178e-9	0.696132225338642						P35749	MYH11	Myosin-11	0.003676595551661	1.27372202995909	Q8N8U9	BMPER	BMP-binding endothelial regulator protein	6.14727986694176e-5	1.24897936869443
P33991	MCM4	DNA replication licensing factor MCM4	1.70554508384731e-10	0.693700122595583						O15438	ABCC3	ATP-binding cassette sub-family C member 3	1.58843569315459e-8	1.27264548311114	P40261	NNMT	Nicotinamide N-methyltransferase	3.59554190025139e-6	1.24462658979303
P17096	HMGA1	High mobility group protein HMG-I/HMG-Y	3.5360755345275e-7	0.691201650355119						K7EJ46	SMIM22	Small integral membrane protein 22	1.3471524314147e-4	1.26263677599215	P08572	COL4A2	Collagen alpha-2(IV) chain	1.42055540384785e-13	1.22135258938054
Q16763	UBE2S	Ubiquitin-conjugating enzyme E2 S	6.177733013378731e-9	0.691085294213421						P05062	ALDOB	Fructose-bisphosphate aldolase B	5.96383954382625e-5	1.25950397247657	O00584	RNASET2	Ribonuclease T2	1.57072961873958e-12	1.21973165775066
Q03169	TNFAIP2	Tumor necrosis factor alpha-induced protein 2	2.32421465812187e-7	0.689548195310033						Q12929	EPS8	Epidermal growth factor receptor kinase substrate 8	1.9855298869725797e-11	1.24963888478832	P0DJI8	SAA1	Serum amyloid A-1 protein	5.4430989625124e-4	1.20429334110317
P08243	ASNS	Asparagine synthetase [glutamine-hydrolyzing]	3.90032277034956e-9	0.681422146953947						Q7L4P6	BEND5	BEN domain-containing protein 5	0.00110538336353353	1.23264247033724	Q9Y5S8	NOX1	NADPH oxidase 1	4.01947966099512e-6	1.20246101003224
Q9BXS6	NUSAP1	Nucleolar and spindle-associated protein 1	2.52166605883559e-7	0.679575790574051						Q6PCB6	ABHD17C	Alpha/beta hydrolase domain-containing protein 17C	1.25446619123413e-8	1.22665582367551	Q99988	GDF15	Growth/differentiation factor 15	2.6185450707816e-7	1.19274949552045
Q9Y6K5	OAS3	2'-5'-oligoadenylate synthase 3	4.41703369241645e-10	0.678185649845007						Q9HCY8	S100A14	Protein S100-A14	0.00181718864425616	1.22354007853072	Q9Y6U3	SCIN	Scinderin	3.77934547609936e-10	1.19139206226953
P04183	TK1	Thymidine kinase. cytosolic	1.13457593484302e-6	0.677468197901015						Q5VYY1	ANKRD22	Ankyrin repeat domain-containing protein 22	4.71421128087559e-5	1.22027333001801	P53420	COL4A4	Collagen alpha-4(IV) chain	3.4395111759997903e-9	1.1856772587055
Q9UKA9	PTBP2	Polypyrimidine tract-binding protein 2	4.90393469152749e-7	0.670898098498576						P01033	TIMP1	Metalloproteinase inhibitor 1	3.6905639197723e-5	1.21460231276457	P21266	GSTM3	Glutathione S-transferase Mu 3	1.89249505677403e-7	1.17021106052593
Q03519	TAP2	Antigen peptide transporter 2	7.7898622322935e-9	0.669763918931803						Q14802	FXYD3	FXYD domain-containing ion transport regulator 3	5.818167496886e-4	1.21331390645636	P02462	COL4A1	Collagen alpha-1(IV) chain	1.5253003056781798e-12	1.16120285641513
Q96DC8	ECHDC3	Enoyl-CoA hydratase domain-containing protein 3. mitochondrial	8.17739799559741e-6	0.66659891583558						P12532	CKMT1A	Creatine kinase U-type. mitochondrial	1.3983851688435e-4	1.21123019877781	Q8NFJ5	GPRC5A	Retinoic acid-induced protein 3	8.4357574580089e-4	1.15912451754165
P39748	FEN1	Flap endonuclease 1	3.99589143585061e-12	0.664934932202206						O00757	FBP2	Fructose-1.6-bisphosphatase isozyme 2	5.29491752303513e-7	1.20926463244572	P01833	PIGR	Polymeric immunoglobulin receptor	0.00790553114638241	1.15673606876924
P01889	HLA-B	HLA class I histocompatibility antigen. B alpha chain	2.96458486488369e-7	0.663763758075019						P00352	ALDH1A1	Aldehyde dehydrogenase 1A1	3.21307602076079e-5	1.20510844683915	Q8TAD7	OCC1	Overexpressed in colon carcinoma 1 protein	1.65745346213665e-6	1.15107696220723
O75475	PSIP1	PC4 and SFRS1-interacting protein	6.9076062142355e-11	0.659258458887622						P09327	VIL1	Villin-1	7.6013956678098e-6	1.18881421616403	P52569	SLC7A2	Cationic amino acid transporter 2	1.25588751555064e-8	1.14860754979898
Q9NRG0	CHRAC1	Chromatin accessibility complex protein 1	3.5437731377121503e-14	0.657084819738102						P15144	ANPEP	Aminopeptidase N	3.2784226922332e-4	1.18640783813992	Q8N9L9	ACOT4	Peroxisomal succinyl-coenzyme A thioesterase	1.11876307848157e-7	1.14321479197235
P29728	OAS2	2'-5'-oligoadenylate synthase 2	8.37583527902063e-6	0.655255457446543						P35442	THBS2	Thrombospondin-2	0.0077956997868781	1.18478341691213	Q9HB40	SCPEP1	Retinoid-inducible serine carboxypeptidase	7.0851760391414e-16	1.12212177428693
Q04837	SSBP1	Single-stranded DNA-binding protein. mitochondrial	8.97530470676421e-16	0.65219063548844						P13688	CEACAM1	Carcinoembryonic antigen-related cell adhesion molecule 1	6.2976120577912e-4	1.1845224259777	P33121	ACSL1	Long-chain-fatty-acid--CoA ligase 1	7.0851760391414e-16	1.11502839431157
Q6IPR1	ETFRF1	Electron transfer flavoprotein regulatory factor 1	1.61405237457983e-8	0.649608952501907						Q96DG6	CMBL	Carboxymethylenebutenolidase homolog	4.85066928176309e-6	1.17396862191986	O14732	IMPA2	Inositol monophosphatase 2	3.3637601707948697e-11	1.11444470157234
P01920	HLA-DQB1	HLA class II histocompatibility antigen. DQ beta 1 chain	4.90368322522466e-5	0.645097415421972						Q99685	MGLL	Monoglyceride lipase	5.15938513458414e-6	1.17069468485988	P00491	PNP	Purine nucleoside phosphorylase	1.2121110814575e-12	1.11379884140118
O95831	AIFM1	Apoptosis-inducing factor 1. mitochondrial	4.88182769037754e-11	0.64252143462876						Q9BV36	MLPH	Melanophilin	6.41029818595059e-5	1.16376982079677	Q9P2D8	UNC79	Protein unc-79 homolog	3.46214609542148e-5	1.1129479180508
P01903	HLA-DRA	HLA class II histocompatibility antigen. DR alpha chain	4.54980628491874e-5	0.642045572752009						O15484	CAPN5	Calpain-5	1.2128180299828e-8	1.15499044691175	Q8NCW6	GALNT11	Polypeptide N-acetylgalactosaminyltransferase 11	2.80847937698034e-26	1.1113431353295
O00470	MEIS1	Homeobox protein Meis1	1.44779883676145e-7	0.641815762704619						Q9H1C7	CYSTM1	Cysteine-rich and transmembrane domain-containing protein 1	4.04090965185033e-6	1.14745292635391	O75054	IGSF3	Immunoglobulin superfamily member 3	2.98433553392304e-14	1.10977424668998
P05362	ICAM1	Intercellular adhesion molecule 1	4.3784062998411e-5	0.64008860945655						P43005	SLC1A1	Excitatory amino acid transporter 3	6.81091487214083e-5	1.13658136184023	P15151	PVR	Poliovirus receptor	9.46078197976773e-18	1.10761146319979
P61024	CKS1B	Cyclin-dependent kinases regulatory subunit 1	2.11249832772548e-9	0.639826280868001						Q9ULC5	ACSL5	Long-chain-fatty-acid--CoA ligase 5	9.25005627786696e-6	1.1200732721636	Q9Y223	GNE	Bifunctional UDP-N-acetylglucosamine 2-epimerase/N-acetylmannosamine kinase	1.89458040363765e-17	1.09798038640994
Q5T2T1	MPP7	MAGUK p55 subfamily member 7	5.9333316005677495e-12	0.632895796602641						P15428	HPGD	15-hydroxyprostaglandin dehydrogenase [NAD(+)]	7.38020697562531e-6	1.11815876695779	Q9NZU0	FLRT3	Leucine-rich repeat transmembrane protein FLRT3	8.91566652254409e-7	1.09781889741489
P09326	CD48	CD48 antigen	1.8270693503538e-4	0.630763290685142						P00918	CA2	Carbonic anhydrase 2	8.80963012901163e-5	1.11710204419723	O60701	UGDH	UDP-glucose 6-dehydrogenase	8.5054865998862e-15	1.09382433643765
Q96RU2	USP28	Ubiquitin carboxyl-terminal hydrolase 28	1.1757083716285302e-15	0.624195284269943						Q86SQ4	ADGRG6	Adhesion G-protein coupled receptor G6	4.71421128087559e-5	1.11346196634016	Q16651	PRSS8	Prostasin	3.22955621870576e-5	1.07937087750519
Q6PI78	TMEM65	Transmembrane protein 65	8.98914774144326e-9	0.62250112373972						Q8N4A0	GALNT4	Polypeptide N-acetylgalactosaminyltransferase 4	1.49115218142512e-7	1.11094285613312	P47989	XDH	Xanthine dehydrogenase/oxidase	1.02635418197558e-8	1.07619880506863
Q9BW19	KIFC1	Kinesin-like protein KIFC1	1.47296504672445e-8	0.618516826519398						Q8NCR9	CLRN3	Clarin-3	0.0339938615867327	1.1060251052116	Q92597	NDRG1	Protein NDRG1	1.66598712461886e-11	1.07469379794917
Q6P1X6	C8orf82	UPF0598 protein C8orf82	4.4456369893575895e-12	0.616217853799796						P20337	RAB3B	Ras-related protein Rab-3B	2.4687541328385e-6	1.09940309052909	Q9NPC4	A4GALT	Lactosylceramide 4-alpha-galactosyltransferase	3.53853090747945e-10	1.06689417515127
P09874	PARP1	Poly [ADP-ribose] polymerase 1	3.4367802103024202e-15	0.612797697043877						Q63HM9	PLCXD3	PI-PLC X domain-containing protein 3	6.4259277855527e-4	1.09880255681513	P51690	ARSL	Arylsulfatase L	5.49430954373345e-7	1.06136421327427
P09913	IFIT2	Interferon-induced protein with tetratricopeptide repeats 2	7.3220141427138e-7	0.612363462946963						Q13231	CHIT1	Chitotriosidase-1	8.9588644113481e-4	1.09864675376493	Q9GZM7	TINAGL1	Tubulointerstitial nephritis antigen-like	3.40208846964313e-7	1.05843439443014
Q16204	CCDC6	Coiled-coil domain-containing protein 6	1.44973493332732e-12	0.610874465673666						P13866	SLC5A1	Sodium/glucose cotransporter 1	1.8263012768249e-4	1.08519793306684	P10646	TFPI	Tissue factor pathway inhibitor	8.81297246214081e-10	1.05680472821457
P49366	DHPS	Deoxyhypusine synthase	3.92166665726914e-11	0.609783104572184						O75356	ENTPD5	Nucleoside diphosphate phosphatase ENTPD5	4.3833257884327e-8	1.08237561842886	P17301	ITGA2	Integrin alpha-2	2.85428344412308e-8	1.05519567545514
P98171	ARHGAP4	Rho GTPase-activating protein 4	6.4852495146849514e-9	0.609727477780886						O95340	PAPSS2	Bifunctional 3'-phosphoadenosine 5'-phosphosulfate synthase 2	1.0510581501907902e-9	1.07974785427582	Q9Y342	PLLP	Plasmolipin	2.48678170817205e-5	1.0503238076923
P20592	MX2	Interferon-induced GTP-binding protein Mx2	3.05301183136297e-8	0.606720027164362						P01040	CSTA	Cystatin-A	3.0985235057252e-5	1.07761429037338	P20062	TCN2	Transcobalamin-2	1.88704522080427e-9	1.0473395290936
P26012	ITGB8	Integrin beta-8	1.3531823680046e-4	0.603058624823822						O43174	CYP26A1	Cytochrome P450 26A1	0.00955807855230652	1.07571376986359	P18564	ITGB6	Integrin beta-6	8.11526744526687e-8	1.0400005342071
O15533	TAPBP	Tapasin	2.32421465812187e-7	0.594036440496513						Q8IX07	ZFPM1	Zinc finger protein ZFPM1	1.35980791045506e-5	1.06642345742584	Q9H1A3	METTL9	Protein-L-histidine N-pros-methyltransferase	2.2665880228008e-20	1.03945923206553
Q06710	PAX8	Paired box protein Pax-8	3.7407219104577e-5	0.593587107623095						P27338	MAOB	Amine oxidase [flavin-containing] B	0.00179648130871547	1.06087152879586	P08648	ITGA5	Integrin alpha-5	1.80527558162504e-7	1.03463427974988
P51965	UBE2E1	Ubiquitin-conjugating enzyme E2 E1	6.43205891333286e-7	0.588515259579371						P42330	AKR1C3	Aldo-keto reductase family 1 member C3	1.39345008538822e-5	1.05502484630806	P23142	FBLN1	Fibulin-1	6.8102931340252e-5	1.03342406005983
P11166	SLC2A1	Solute carrier family 2. facilitated glucose transporter member 1	3.2138767777059e-4	0.587475245094712						Q96PC3	AP1S3	AP-1 complex subunit sigma-3	1.15336011137271e-6	1.04554828397792	P08195	SLC3A2	Amino acid transporter heavy chain SLC3A2	4.01239581782081e-14	1.03328912920791
Q9NRW1	RAB6B	Ras-related protein Rab-6B	6.01846178860494e-10	0.586811600873624						P50440	GATM	Glycine amidinotransferase. mitochondrial	6.86265936216797e-5	1.0433249270477	P04179	SOD2	Superoxide dismutase [Mn]. mitochondrial	1.70942212142607e-7	1.02240390329689
A6NGB9	WIPF3	WAS/WASL-interacting protein family member 3	1.8553771917456e-4	-0.585059620765885						P15559	NQO1	NAD(P)H dehydrogenase [quinone] 1	9.8064088293567e-4	1.04098622466929	P21980	TGM2	Protein-glutamine gamma-glutamyltransferase 2	7.14912218865162e-6	1.01307708253316
Q8N9W5	DNAAF3	Dynein axonemal assembly factor 3	0.00114709912318058	-0.585094490977887						P21695	GPD1	Glycerol-3-phosphate dehydrogenase [NAD(+)]. cytoplasmic	7.7575298993346e-4	1.03443717258785	P25815	S100P	Protein S100-P	0.00938488172950252	1.00825564227511
Q92903	CDS1	Phosphatidate cytidylyltransferase 1	1.35105911511535e-5	-0.585827017080772						O95969	SCGB1D2	Secretoglobin family 1D member 2	0.0492921632766311	1.02937003153385	Q96R05	RBP7	Retinoid-binding protein 7	1.88510928769186e-6	1.00650293833745
O00515	LAD1	Ladinin-1	2.45975170604036e-5	-0.585868129751107						P20774	OGN	Mimecan	0.0253758311609882	1.02546448954216	O75387	SLC43A1	Large neutral amino acids transporter small subunit 3	3.3390629827696e-4	0.996447110745796
Q6P1M3	LLGL2	LLGL scribble cell polarity complex component 2	1.23206404026987e-7	-0.586129750581389						Q8TF65	GIPC2	PDZ domain-containing protein GIPC2	3.13136547894213e-5	1.01933326174228	Q8N414	PGBD5	PiggyBac transposable element-derived protein 5	2.36220691633343e-6	0.99631328957544
Q6W4X9	MUC6	Mucin-6	9.1475828672681e-5	-0.586439282788638						Q9Y2T3	GDA	Guanine deaminase	0.00545022108714364	1.01924750206826	P53634	CTSC	Dipeptidyl peptidase 1	1.34494835128287e-10	0.994428625931789
P28906	CD34	Hematopoietic progenitor cell antigen CD34	0.00554970678463679	-0.587459243470667						Q8NBJ4	GOLM1	Golgi membrane protein 1	2.32185379713867e-7	1.01759546973927	P35680	HNF1B	Hepatocyte nuclear factor 1-beta	3.86672836264747e-5	0.993711888218216
Q2M2I3	FAM83E	Protein FAM83E	4.20785041237416e-5	-0.588484132331156						P30039	PBLD	Phenazine biosynthesis-like domain-containing protein	2.46793777195324e-6	1.01638008494623	Q8TCT9	HM13	Minor histocompatibility antigen H13	5.1686218957846805e-14	0.993439132661731
Q8IYJ3	SYTL1	Synaptotagmin-like protein 1	3.29343525962935e-8	-0.588585179079245						Q86SF2	GALNT7	N-acetylgalactosaminyltransferase 7	1.8620100403894e-9	1.01473046247531	O76076	CCN5	CCN family member 5	0.00241431306823747	0.992956850495449
Q9NZJ9	NUDT4	Diphosphoinositol polyphosphate phosphohydrolase 2	9.19566411042317e-10	-0.588923209607106						P22105	TNXB	Tenascin-X	0.0326982533945805	1.00861039843694	Q99519	NEU1	Sialidase-1	1.28459457256253e-13	0.986052385741884
P09619	PDGFRB	Platelet-derived growth factor receptor beta	3.22521559155736e-5	-0.589495510771816						Q8IVT2	MISP	Mitotic interactor and substrate of PLK1	1.164989058524e-4	1.00251961941108	Q99541	PLIN2	Perilipin-2	1.39083745202229e-6	0.984514692118307
Q14515	SPARCL1	SPARC-like protein 1	4.52354626836762e-6	-0.590025256707601						Q9BQS7	HEPH	Hephaestin	2.32185379713867e-7	1.00203929524205	Q16831	UPP1	Uridine phosphorylase 1	3.77934547609936e-10	0.984344124278944
Q86SJ2	AMIGO2	Amphoterin-induced protein 2	1.23212467915187e-5	-0.590035610606018						Q9H093	NUAK2	NUAK family SNF1-like kinase 2	2.5105120849434e-4	0.996744753199989	Q9BQI0	AIF1L	Allograft inflammatory factor 1-like	1.12851784627128e-5	0.976171579106001
Q12805	EFEMP1	EGF-containing fibulin-like extracellular matrix protein 1	8.3259023302762e-4	-0.590266058494811						Q16853	AOC3	Membrane primary amine oxidase	0.0376651562634057	0.993672551841311	O96006	ZBED1	E3 SUMO-protein ligase ZBED1	2.10410892559045e-10	0.973234329646798
O60658	PDE8A	High affinity cAMP-specific and IBMX-insensitive 3'.5'-cyclic phosphodiesterase 8A	1.40327209763518e-9	-0.590413884483818						Q8WWM9	CYGB	Cytoglobin	9.42626693965922e-6	0.988527798557834	Q2TB90	HKDC1	Hexokinase HKDC1	2.76937306669637e-8	0.973130145130662
P22352	GPX3	Glutathione peroxidase 3	4.6656104305423e-4	-0.590899451793087						P07093	SERPINE2	Glia-derived nexin	0.0118273033797565	0.985832527246005	P01861	IGHG4	Immunoglobulin heavy constant gamma 4	0.00138712799377266	0.97243423247361
P80108	GPLD1	Phosphatidylinositol-glycan-specific phospholipase D	1.94465189910455e-5	-0.591435725485181						Q96MT7	CFAP44	Cilia- and flagella-associated protein 44	0.00119903737893827	0.979962212384403	P06737	PYGL	Glycogen phosphorylase. liver form	1.0538836524066e-10	0.964122357782941
P69892	HBG2	Hemoglobin subunit gamma-2	0.0121187298937815	-0.592267650356248						Q7L5A8	FA2H	Fatty acid 2-hydroxylase	7.80614206463194e-5	0.979394987262112	Q9UDX3	SEC14L4	SEC14-like protein 4	1.59150971831996e-8	0.948477206639766
Q92887	ABCC2	ATP-binding cassette sub-family C member 2	2.8831325173698e-4	-0.592285174375814						P80188	LCN2	Neutrophil gelatinase-associated lipocalin	0.0193897166566404	0.975952066185522	Q96JC4	ZNF479	Zinc finger protein 479	0.0358910043707092	0.933571089869301
P50607	TUB	Tubby protein homolog	0.00466212563261333	-0.592984138916774						P25774	CTSS	Cathepsin S	2.55290775833315e-6	0.973950344080714	Q8IVN8	SBSPON	Somatomedin-B and thrombospondin type-1 domain-containing protein	1.1306224525724e-4	0.933184798118169
P55287	CDH11	Cadherin-11	7.76529011197608e-5	-0.594411708032439						O43704	SULT1B1	Sulfotransferase 1B1	1.8263012768249e-4	0.9718582063205	Q9H6S3	EPS8L2	Epidermal growth factor receptor kinase substrate 8-like protein 2	1.02592677848828e-8	0.932302603988122
Q14624	ITIH4	Inter-alpha-trypsin inhibitor heavy chain H4	5.48550257455239e-6	-0.594797061741078						Q09327	MGAT3	Beta-1.4-mannosyl-glycoprotein 4-beta-N-acetylglucosaminyltransferase	2.99174745204877e-6	0.971106513222	Q6P4A8	PLBD1	Phospholipase B-like 1	3.5980905502466e-4	0.929260933698146
P08253	MMP2	72 kDa type IV collagenase	4.082888766175e-4	-0.59503417729021						P36575	ARR3	Arrestin-C	6.7414841683104e-7	0.968537532280056	Q9BVG8	KIFC3	Kinesin-like protein KIFC3	3.2742223999507996e-12	0.926843399403235
Q13822	ENPP2	Ectonucleotide pyrophosphatase/phosphodiesterase family member 2	5.94914835137237e-7	-0.595291651430119						Q7Z7M9	GALNT5	Polypeptide N-acetylgalactosaminyltransferase 5	9.74374494298744e-9	0.962986620585676	O14832	PHYH	Phytanoyl-CoA dioxygenase. peroxisomal	1.60724001771605e-9	0.926126961134467
A0A0C4DH67	IGKV1-8	Immunoglobulin kappa variable 1-8	0.00352229076406779	-0.596250117160905						Q9C002	NMES1	Normal mucosa of esophagus-specific gene 1 protein	0.00391283318805217	0.959921309601268	O60268	KIAA0513	Uncharacterized protein KIAA0513	1.5525285167746298e-11	0.923540145968972
P12645	BMP3	Bone morphogenetic protein 3	0.00309239804984716	-0.597642058596914						P35247	SFTPD	Pulmonary surfactant-associated protein D	9.8584451917365e-4	0.955104980224275	Q9C0F1	CEP44	Centrosomal protein of 44 kDa	3.56653896396971e-20	0.923277982234561
Q9C040	TRIM2	Tripartite motif-containing protein 2	7.844054901667099e-12	-0.598672841101778						Q03403	TFF2	Trefoil factor 2	0.00936064081875523	0.954905253323166	P14902	IDO1	Indoleamine 2.3-dioxygenase 1	0.00116899189676671	0.921617082767002
Q08257	CRYZ	Quinone oxidoreductase	8.28287518527544e-10	-0.599084182299283						Q13576	IQGAP2	Ras GTPase-activating-like protein IQGAP2	2.63408998065695e-8	0.954768835436049	P18827	SDC1	Syndecan-1	9.75081365028009e-5	0.919148164101092
Q9C019	TRIM15	E3 ubiquitin-protein ligase TRIM15	8.4316574305272e-4	-0.599196519134376						P63267	ACTG2	Actin. gamma-enteric smooth muscle	0.0144128619073947	0.94858898196772	P25391	LAMA1	Laminin subunit alpha-1	9.8505028404112e-6	0.916329276209485
Q8N1Q1	CA13	Carbonic anhydrase 13	8.79675761928346e-7	-0.59972340662527						O15204	ADAMDEC1	ADAM DEC1	0.00547650991378969	0.946890123474498	O94985	CLSTN1	Calsyntenin-1	5.20075441647493e-13	0.916321766955154
Q9GZX3	CHST6	Carbohydrate sulfotransferase 6	0.00803776747868317	-0.601906542907376						P08174	CD55	Complement decay-accelerating factor	9.48744473882437e-7	0.946693505681607	O95833	CLIC3	Chloride intracellular channel protein 3	2.24052848498823e-5	0.914245296696617
P05062	ALDOB	Fructose-bisphosphate aldolase B	0.0215544002657448	-0.602524034324862						Q11206	ST3GAL4	CMP-N-acetylneuraminate-beta-galactosamide-alpha-2.3-sialyltransferase 4	7.51298119072914e-7	0.945127994605163	O15427	SLC16A3	Monocarboxylate transporter 4	3.21339178730006e-6	0.904373119926733
Q14376	GALE	UDP-glucose 4-epimerase	1.2259701089433e-7	-0.603124617763957						P39059	COL15A1	Collagen alpha-1(XV) chain	1.62732241137e-4	0.942734462089133	Q9HAC7	SUGCT	Succinate--hydroxymethylglutarate CoA-transferase	1.45161678135905e-8	0.903415424529907
P00390	GSR	Glutathione reductase. mitochondrial	2.19328851737669e-14	-0.603265211079151						Q8TC26	TMEM163	Transmembrane protein 163	5.4327460521133e-4	0.941874279811933	P32320	CDA	Cytidine deaminase	5.3308295716807e-4	0.90303107099756
P00751	CFB	Complement factor B	3.81851332488257e-7	-0.603551630759613						Q9UD71	PPP1R1B	Protein phosphatase 1 regulatory subunit 1B	0.00799539934835645	0.940072699297544	Q92820	GGH	Gamma-glutamyl hydrolase	4.69995578640167e-9	0.90120854136514
Q86WU2	LDHD	Probable D-lactate dehydrogenase. mitochondrial	1.74984361728968e-6	-0.603941530039318						Q53GD3	SLC44A4	Choline transporter-like protein 4	1.33478752030748e-5	0.935372324081404	P00813	ADA	Adenosine deaminase	7.51607968894944e-12	0.900398912223476
Q14194	CRMP1	Dihydropyrimidinase-related protein 1	2.75419315944648e-5	-0.604511890661822						P10696	ALPG	Alkaline phosphatase. germ cell type	0.0280173116217699	0.935047385751781	Q9UHK6	AMACR	Alpha-methylacyl-CoA racemase	1.29425307105976e-7	0.898221816074289
Q9UGM5	FETUB	Fetuin-B	1.81337726616356e-5	-0.605267957088678						O75508	CLDN11	Claudin-11	0.0096030607017773	0.93480149629268	P00918	CA2	Carbonic anhydrase 2	3.624627401051e-4	0.896365869184157
Q9H8J5	MANSC1	MANSC domain-containing protein 1	7.99285686159814e-8	-0.605406661202569						Q8N474	SFRP1	Secreted frizzled-related protein 1	0.0318071132835363	0.929403517358731	P51151	RAB9A	Ras-related protein Rab-9A	8.71786504317125e-26	0.896280023967851
P19883	FST	Follistatin	1.90484831347478e-5	-0.606123065419104						Q6FHJ7	SFRP4	Secreted frizzled-related protein 4	0.020598121538148	0.927153654302943	P28300	LOX	Protein-lysine 6-oxidase	9.5311866806303e-4	0.890537519998193
P08473	MME	Neprilysin	2.1832728655399e-4	-0.60669806077822						O95395	GCNT3	Beta-1.3-galactosyl-O-glycosyl-glycoprotein beta-1.6-N-acetylglucosaminyltransferase 3	0.00194369821719751	0.921629384987374	O75787	ATP6AP2	Renin receptor	1.4355377320600001e-12	0.88668296402058
Q9UBP4	DKK3	Dickkopf-related protein 3	1.61238257528874e-5	-0.60692366252311						Q9Y2S2	CRYL1	Lambda-crystallin homolog	3.76606208906471e-6	0.916167835296687	P51511	MMP15	Matrix metalloproteinase-15	2.65403740888971e-9	0.884367133221481
Q8NGJ7	OR51A2	Olfactory receptor 51A2	0.00222394232834831	-0.607160988727596						Q8NDM7	CFAP43	Cilia- and flagella-associated protein 43	0.00414690737687839	0.915689674342957	P02750	LRG1	Leucine-rich alpha-2-glycoprotein	3.31739174317605e-5	0.878991976054595
P26927	MST1	Hepatocyte growth factor-like protein	6.2796011427138e-6	-0.607623730685724						P18510	IL1RN	Interleukin-1 receptor antagonist protein	5.9057963818532e-4	0.913177497576728	Q9BQE5	APOL2	Apolipoprotein L2	1.01098250728765e-6	0.87642484649637
O95274	LYPD3	Ly6/PLAUR domain-containing protein 3	0.00454527425075605	-0.609042304545484						P29536	LMOD1	Leiomodin-1	0.00246497024801459	0.911177630148954	P85298	ARHGAP8	Rho GTPase-activating protein 8	1.76649738760782e-9	0.871742108118674
Q96NY7	CLIC6	Chloride intracellular channel protein 6	7.50409826655068e-5	-0.610293405288662						Q9NSY2	STARD5	StAR-related lipid transfer protein 5	2.51713699909368e-6	0.910084003401219	Q16787	LAMA3	Laminin subunit alpha-3	3.37559269504215e-5	0.87152962559183
Q6XE24	RBMS3	RNA-binding motif. single-stranded-interacting protein 3	8.83001410722367e-6	-0.611763702965233						Q7Z7L8	C11orf96	Uncharacterized protein C11orf96	8.6605754450174e-4	0.907602939098719	Q9HBH0	RHOF	Rho-related GTP-binding protein RhoF	3.8714179742861e-4	0.870361988846873
P02760	AMBP	Protein AMBP	6.67397106927747e-6	-0.613305795226253						Q9UHR4	BAIAP2L1	Brain-specific angiogenesis inhibitor 1-associated protein 2-like protein 1	2.32259593933405e-6	0.907164697204297	Q8NA61	CBY2	Protein chibby homolog 2	8.45765256758019e-7	0.868367507649779
P63215	GNG3	Guanine nucleotide-binding protein G(I)/G(S)/G(O) subunit gamma-3	4.07463466769671e-5	-0.613428998797897						P31947	SFN	14-3-3 protein sigma	0.00853822018830677	0.906568915871887	Q5TEJ8	THEMIS2	Protein THEMIS2	4.46438514343438e-6	0.867963690025062
O75882	ATRN	Attractin	3.38261550750843e-8	-0.614153507424763						Q96DR4	STARD4	StAR-related lipid transfer protein 4	1.33478752030748e-5	0.904394956491497	Q13510	ASAH1	Acid ceramidase	4.39251476325581e-10	0.862299956239738
Q8N0U7	C1orf87	Uncharacterized protein C1orf87	0.00197624579873738	-0.614280972945326						P0CG32	ZCCHC18	Zinc finger CCHC domain-containing protein 18	9.9045437392967e-4	0.903598549662309	Q802	MIGA1	Mitoguardin 1	3.61460859887474e-13	0.861337029867624
O75146	HIP1R	Huntingtin-interacting protein 1-related protein	1.17809778494336e-10	-0.61451400725453						O00391	QSOX1	Sulfhydryl oxidase 1	2.3176229405747e-4	0.900404035396559	Q6ICB0	DESI1	Desumoylating isopeptidase 1	4.97104093236477e-19	0.856264141198397
P42773	CDKN2C	Cyclin-dependent kinase 4 inhibitor C	2.54102766161722e-9	-0.61495391539562						Q96IQ7	VSIG2	V-set and immunoglobulin domain-containing protein 2	0.00399411173818995	0.898449079277662	Q9NV96	TMEM30A	Cell cycle control protein 50A	1.11925143827592e-13	0.854867394053478
P05156	CFI	Complement factor I	1.97796513705502e-7	-0.615085288052121						Q96BS2	TESC	Calcineurin B homologous protein 3	5.72905824119957e-7	0.896397766494227	O75356	ENTPD5	Nucleoside diphosphate phosphatase ENTPD5	9.55546706379758e-7	0.850698254482026
Q6UXG8	BTNL9	Butyrophilin-like protein 9	0.0072459060450032	-0.615615448477524						Q2M2I3	FAM83E	Protein FAM83E	1.80635210939931e-6	0.892295732060669	O95571	ETHE1	Persulfide dioxygenase ETHE1. mitochondrial	1.16849388115846e-9	0.842030311598657
Q9Y6X4	FAM169A	Soluble lamin-associated protein of 75 kDa	1.9913712167941e-8	-0.615859739018016						P20061	TCN1	Transcobalamin-1	0.00499172013415062	0.883966998283742	O43353	RIPK2	Receptor-interacting serine/threonine-protein kinase 2	2.58133054532415e-15	0.840714335497442
Q99456	KRT12	Keratin. type I cytoskeletal 12	1.1490588502089e-4	-0.616121743195123						Q01995	TAGLN	Transgelin	0.0165053452380331	0.876819144756539	P39060	COL18A1	Collagen alpha-1(XVIII) chain	9.97976957407018e-10	0.840413477374124
O60237	PPP1R12B	Protein phosphatase 1 regulatory subunit 12B	2.0095931726665e-4	-0.617258107819654						Q8TE67	EPS8L3	Epidermal growth factor receptor kinase substrate 8-like protein 3	1.9283409601191e-4	0.876534001539958	P03973	SLPI	Antileukoproteinase	0.00869760733468495	0.840177372392656
Q11206	ST3GAL4	CMP-N-acetylneuraminate-beta-galactosamide-alpha-2.3-sialyltransferase 4	1.53198428684408e-7	-0.617516842786208						Q5TBC7	BCL2L15	Bcl-2-like protein 15	0.0050283473337195	0.875338943745375	Q717R9	CYS1	Cystin-1	9.44315034923611e-5	0.832826164979024
Q9H3R2	MUC13	Mucin-13	0.00735977441872139	-0.618340471573984						Q14116	IL18	Interleukin-18	1.46877089547172e-5	0.872816210843503	Q969X1	TMBIM1	Protein lifeguard 3	1.33069010968253e-8	0.823715975543928
Q8WXI4	ACOT11	Acyl-coenzyme A thioesterase 11	7.75065130147393e-8	-0.619019971454521						Q92484	SMPDL3A	Acid sphingomyelinase-like phosphodiesterase 3a	9.4050205126256e-4	0.869777654591299	Q9H714	RUBCNL	Protein associated with UVRAG as autophagy enhancer	0.0349633503741865	0.8231750418388
O75689	ADAP1	Arf-GAP with dual PH domain-containing protein 1	1.5903406054013097e-11	-0.619792575275838						Q9HD43	PTPRH	Receptor-type tyrosine-protein phosphatase H	0.0012253868432583	0.865888789560676	P29508	SERPINB3	Serpin B3	0.0104839909770017	0.820942388118074
Q99856	ARID3A	AT-rich interactive domain-containing protein 3A	1.6949264217117e-4	-0.619817119859612						P13726	F3	Tissue factor	1.2609764278575e-4	0.863400160357525	Q08257	CRYZ	Quinone oxidoreductase	1.3445615248521502e-9	0.820385805365111
Q8TB73	NDNF	Protein NDNF	8.4000150841153e-4	-0.620377456221159						Q7Z2H8	SLC36A1	Proton-coupled amino acid transporter 1	5.15844485171794e-5	0.861050508896584	P20742	PZP	Preg0cy zone protein	9.6190308096167e-4	0.820313418553399
Q9NRN5	OLFML3	Olfactomedin-like protein 3	0.00289941305896392	-0.620656232813888						P27487	DPP4	Dipeptidyl peptidase 4	0.0275470344131926	0.859597046752629	Q9ULS5	TMCC3	Transmembrane and coiled-coil domain protein 3	1.16849388115846e-9	0.819523671209676
Q6NZY7	CDC42EP5	Cdc42 effector protein 5	1.28304380202966e-8	-0.621146793696582						Q9H3Q3	GAL3ST2	Galactose-3-O-sulfotransferase 2	0.00666934652352995	0.857421215707566	P05106	ITGB3	Integrin beta-3	5.67544060651398e-5	0.81679078540672
Q9H714	RUBCNL	Protein associated with UVRAG as autophagy enhancer	0.0162927909875704	-0.621973834196949						Q9BQL6	FERMT1	Fermitin family homolog 1	1.51432843116548e-6	0.857420881599609	Q8WUA8	TSKU	Tsukushi	6.66392551969711e-9	0.815155933077114
P04066	FUCA1	Tissue alpha-L-fucosidase	6.463759118618429e-11	-0.622114208835516						Q93099	HGD	Homogentisate 1.2-dioxygenase	0.0412907299708234	0.854854655327667	P13807	GYS1	Glycogen [starch] synthase. muscle	1.0392250053241e-12	0.807794102997024
O75015	FCGR3B	Low affinity immunoglobulin gamma Fc region receptor III-B	3.3341152789405e-4	-0.622303391121586						P15941	MUC1	Mucin-1	0.0206848905571915	0.851791307463159	P13284	IFI30	Gamma-interferon-inducible lysosomal thiol reductase	2.21858117943475e-5	0.806719101288341
O43301	HSPA12A	Heat shock 70 kDa protein 12A	1.0167360086793e-4	-0.624568448077854						P17301	ITGA2	Integrin alpha-2	2.1292875604296e-4	0.851136248988169	Q9UHI5	SLC7A8	Large neutral amino acids transporter small subunit 2	4.22209174857282e-5	0.806615286531443
P23946	CMA1	Chymase	0.00762415004714888	-0.625297384538534						Q01740	FMO1	Flavin-containing monooxygenase 1	0.00107399159416402	0.850835080869394	P19971	TYMP	Thymidine phosphorylase	1.8236858179504e-4	0.802373866653577
Q86SF2	GALNT7	N-acetylgalactosaminyltransferase 7	2.66970188225458e-9	-0.626308349766132						Q9NXZ1	SAGE1	Sarcoma antigen 1	0.0258299712606956	0.850496875973906	P10619	CTSA	Lysosomal protective protein	2.1358113923842603e-15	0.802042194261034
P78539	SRPX	Sushi repeat-containing protein SRPX	0.00173795820414515	-0.626709053243703						P02750	LRG1	Leucine-rich alpha-2-glycoprotein	6.4259277855527e-4	0.846950459209696	Q9NQ84	GPRC5C	G-protein coupled receptor family C group 5 member C	7.2300809671391e-4	0.799972552415441
Q6UXI7	VIT	Vitrin	9.164552957235e-4	-0.626878157523308						Q8WVQ1	CANT1	Soluble calcium-activated nucleotidase 1	1.4831882617014e-9	0.845564236916482	Q99732	LITAF	Lipopolysaccharide-induced tumor necrosis factor-alpha factor	9.8193871702669e-6	0.799282023653906
A0A075B6S9;P0DSN7	IGKV1-37;IGKV1D-37	Probable non-functional immunoglobulinn kappa variable 1-37;Probable non-functional immunoglobulinn kappa variable 1D-37	7.79928625288597e-5	-0.627313736494576						Q5M9N0	CCDC158	Coiled-coil domain-containing protein 158	0.0337978237765468	0.845329760530917	Q16890	TPD52L1	Tumor protein D53	4.19486061818755e-5	0.798506748933504
P21695	GPD1	Glycerol-3-phosphate dehydrogenase [NAD(+)]. cytoplasmic	0.00165336958747504	-0.627671439269406						Q7Z406	MYH14	Myosin-14	3.6720016635085e-4	0.842397726002405	Q8N8U2	CDYL2	Chromodomain Y-like protein 2	1.28459457256253e-13	0.797244058500184
Q7Z7K6	CENPV	Centromere protein V	5.38328162372661e-5	-0.628150194240062						Q9UMS6	SYNPO2	Synaptopodin-2	0.00709156615059689	0.841186254863091	P52735	VAV2	Guanine nucleotide exchange factor VAV2	1.75543719626555e-13	0.797193586374364
O60462	NRP2	Neuropilin-2	2.04311641153626e-7	-0.62887678683804						P22676	CALB2	Calretinin	8.5981000027867e-4	0.839398012977389	O95428	PAPLN	Papilin	9.54571362254938e-10	0.793726052758265
P01817	IGHV2-5	Immunoglobulin heavy variable 2-5	2.68677093864218e-5	-0.62901424633682						Q16647	PTGIS	Prostacyclin synthase	0.0165125502584122	0.839313734813889	P17540	CKMT2	Creatine kinase S-type. mitochondrial	4.87576013730295e-5	0.791469493606265
P13646	KRT13	Keratin. type I cytoskeletal 13	2.29884892955165e-5	-0.629201317264394						P04424	ASL	Argininosuccinate lyase	1.63094515963528e-6	0.839185088819913	O95757	HSPA4L	Heat shock 70 kDa protein 4L	9.87903357778575e-8	0.789740526170191
Q9ULC5	ACSL5	Long-chain-fatty-acid--CoA ligase 5	4.64589188362247e-5	-0.630632168509663						Q13882	PTK6	Protein-tyrosine kinase 6	2.2738894833505e-4	0.838651688966321	Q9UHI8	ADAMTS1	A disintegrin and metalloproteinase with thrombospondin motifs 1	2.71307431688935e-8	0.788931601686236
P35754	GLRX	Glutaredoxin-1	1.88053149155206e-6	-0.630823969407738						P07998	RNASE1	Ribonuclease pancreatic	0.00175301615441985	0.838646266671516	P55774	CCL18	C-C motif chemokine 18	0.00369175070962742	0.787069025950197
P0DOX5	NA	Immunoglobulin gamma-1 heavy chain	2.15837405371976e-5	-0.630943005321123						O43731	KDELR3	ER lumen protein-retaining receptor 3	9.37796785399539e-6	0.837413635363861	O43570	CA12	Carbonic anhydrase 12	0.00662904712800058	0.784458801925489
O14786	NRP1	Neuropilin-1	4.61546997325886e-9	-0.631238537954269						P30085	CMPK1	UMP-CMP kinase	8.53471176479384e-11	0.835350548696372	Q13361	MFAP5	Microfibrillar-associated protein 5	0.00310427031470852	0.779166975174955
O60701	UGDH	UDP-glucose 6-dehydrogenase	2.2903965959786e-9	-0.631385318095319						Q13349	ITGAD	Integrin alpha-D	0.0120387185187593	0.833275595237715	P08294	SOD3	Extracellular superoxide dismutase [Cu-Zn]	0.0241175946195261	0.778463370046299
Q96PD5	PGLYRP2	N-acetylmuramoyl-L-alanine amidase	1.53589545268838e-5	-0.632447837668032						Q9H8M9	EVA1A	Protein eva-1 homolog A	0.00795202848282483	0.831801690532323	Q53FZ2	ACSM3	Acyl-coenzyme A synthetase ACSM3. mitochondrial	1.7059286125465e-4	0.778463254843484
P43652	AFM	Afamin	5.13354441152409e-6	-0.632678400683691						Q6PEW0	PRSS54	Inactive serine protease 54	0.00423242849763987	0.829011005234591	Q13277	STX3	Syntaxin-3	1.2921165856305798e-11	0.777852883703055
Q06828	FMOD	Fibromodulin	0.0030546515892014	-0.633464276886148						Q8IUX7	AEBP1	Adipocyte enhancer-binding protein 1	0.0107026786511503	0.826963474441257	Q9H5V8	CDCP1	CUB domain-containing protein 1	1.74117552062847e-6	0.777108334903486
Q6ZVX7	NCCRP1	F-box only protein 50	4.0045379691176e-4	-0.63399712907985						Q14192	FHL2	Four and a half LIM domains protein 2	3.21307602076079e-5	0.826351242931517	Q8N5X7	EIF4E3	Eukaryotic translation initiation factor 4E type 3	3.86089515037058e-12	0.775319524825151
O00584	RNASET2	Ribonuclease T2	8.24633372719785e-7	-0.634943315863865						O60513	B4GALT4	Beta-1.4-galactosyltransferase 4	3.20351760637713e-6	0.825819130913459	Q96MA6	AK8	Adenylate kinase 8	0.00122313947915763	0.773338732047843
Q8TDL5	BPIFB1	BPI fold-containing family B member 1	2.46430669478252e-5	-0.635228142036024						P0DMM9;P0DMN0	SULT1A3;SULT1A4	Sulfotransferase 1A3;Sulfotransferase 1A4	0.00119946464270048	0.82038775716395	Q9H694	BICC1	Protein bicaudal C homolog 1	3.61404370327592e-8	0.771192365087981
O15204	ADAMDEC1	ADAM DEC1	0.00297335875851546	-0.635366021144692						Q6PIF6	MYO7B	Unconventional myosin-VIIb	2.82716212440815e-6	0.819342867202129	Q96HE7	ERO1A	ERO1-like protein alpha	2.24319326427387e-6	0.769941429635322
P13797	PLS3	Plastin-3	1.82781776801394e-7	-0.635881982494343						Q13393	PLD1	Phospholipase D1	1.06136994346028e-7	0.819012004495039	P17931	LGALS3	Galectin-3	8.1053262370254e-6	0.761951371690524
Q13449	LSAMP	Limbic system-associated membrane protein	8.4316574305272e-4	-0.63633704538564						Q56VL3	OCIAD2	OCIA domain-containing protein 2	5.5642944111902e-4	0.818481715927472	Q02809	PLOD1	Procollagen-lysine.2-oxoglutarate 5-dioxygenase 1	6.334918724215021e-9	0.759537103383426
P05546	SERPIND1	Heparin cofactor 2	4.53015066137608e-6	-0.636719950493605						P17677	GAP43	Neuromodulin	0.0438649583778201	0.818042762027055	Q68CP4	HGSNAT	Heparan-alpha-glucosaminide N-acetyltransferase	1.49019668982693e-8	0.757126002618461
Q8N2S1	LTBP4	Latent-transforming growth factor beta-binding protein 4	5.5723603211096e-4	-0.637233151556472						Q9Y6U3	SCIN	Scinderin	5.2039906045539e-4	0.815770977587865	Q9Y287	ITM2B	Integral membrane protein 2B	1.38598342865306e-11	0.756628401940728
P24043	LAMA2	Laminin subunit alpha-2	9.56051311856772e-7	-0.637678169625223						Q0ZGT2	NEXN	Nexilin	0.00499172013415062	0.812382916558795	P15088	CPA3	Mast cell carboxypeptidase A	0.0495950267420024	0.754845275589056
P00748	F12	Coagulation factor XII	1.55385753957561e-6	-0.63798466122692						P09619	PDGFRB	Platelet-derived growth factor receptor beta	5.8610413604962e-4	0.811999750516131	Q9BX95	SGPP1	Sphingosine-1-phosphate phosphatase 1	7.21994329056791e-10	0.753354949580312
P55042	RRAD	GTP-binding protein RAD	3.20938913557126e-5	-0.638096345285723						Q70J99	UNC13D	Protein unc-13 homolog D	0.00135896873571718	0.805199663468484	O75146	HIP1R	Huntingtin-interacting protein 1-related protein	2.10905929666272e-8	0.752825758882111
P01024	C3	Complement C3	2.61143287251869e-7	-0.638236566877573						P09493	TPM1	Tropomyosin alpha-1 chain	0.0069674863771895	0.802915683298401	Q9Y2S2	CRYL1	Lambda-crystallin homolog	1.29494164676894e-5	0.752056560851127
Q6FHJ7	SFRP4	Secreted frizzled-related protein 4	0.00753421367660808	-0.638427263871955						Q96QU6	ACCS	1-aminocyclopropane-1-carboxylate synthase-like protein 1	0.00194404285347032	0.802582847009177	Q709F0	ACAD11	Acyl-CoA dehydrogenase family member 11	1.99810903673562e-5	0.750348996067309
P05187	ALPP	Alkaline phosphatase. placental type	0.0410649609456374	-0.638680944152455						Q05682	CALD1	Caldesmon	0.00599584581159991	0.801662758670721	Q14894	CRYM	Ketimine reductase mu-crystallin	6.3153572750642e-4	0.748516569053076
P38570	ITGAE	Integrin alpha-E	0.0486920493592229	-0.638837679653509						Q96HU1	SGSM3	Small G protein signaling modulator 3	4.31793586183075e-8	0.801224083973985	O15118	NPC1	NPC intracellular cholesterol transporter 1	2.7226257296006398e-11	0.747779550214215
Q7L5L3	GDPD3	Lysophospholipase D GDPD3	2.5134100612681e-4	-0.638966314696824						P51159	RAB27A	Ras-related protein Rab-27A	1.0492065481832e-4	0.801119749827344	Q9BRX8	PRXL2A	Peroxiredoxin-like 2A	1.10744165880082e-7	0.745537511577707
Q5TD94	RSPH4A	Radial spoke head protein 4 homolog A	0.0124320456220968	-0.640174909762614						Q8N5C1	CALHM5	Calcium homeostasis modulator protein 5	7.41814593195869e-5	0.79990743636405	P04424	ASL	Argininosuccinate lyase	8.91566652254409e-7	0.74162949294468
Q15124	PGM5	Phosphoglucomutase-like protein 5	0.00144047645839297	-0.640485732966219						Q9UBX7	KLK11	Kallikrein-11	0.0054596510078868	0.798608088876627	P02763	ORM1	Alpha-1-acid glycoprotein 1	2.1815075911356e-4	0.736661803704079
Q8NES3	LFNG	Beta-1.3-N-acetylglucosaminyltransferase lunatic fringe	3.8548311671306e-4	-0.64073551345393						O60229	KALRN	Kalirin	4.3833257884327e-8	0.798207482243405	O43490	PROM1	Prominin-1	2.4864683696866e-4	0.736312753077505
Q8N436	CPXM2	Inactive carboxypeptidase-like protein X2	6.3670044820536e-4	-0.641145187969506						P58335	ANTXR2	Anthrax toxin receptor 2	4.58557562891883e-5	0.7959395052526	Q14376	GALE	UDP-glucose 4-epimerase	6.62469003060826e-6	0.735315846246042
P05452	CLEC3B	Tetranectin	2.75511519235417e-5	-0.642255160920744						Q9UEW8	STK39	STE20/SPS1-related proline-alanine-rich protein kinase	1.54749467034356e-6	0.79550155227432	P15586	GNS	N-acetylglucosamine-6-sulfatase	1.01449458019912e-12	0.734277801383961
Q96C74	ROPN1L	Ropporin-1-like protein	9.35867942816767e-5	-0.642435303779462						Q8NFL0	B3GNT7	UDP-GlcNAc:betaGal beta-1.3-N-acetylglucosaminyltransferase 7	0.00104839048832553	0.794913850509665	P42685	FRK	Tyrosine-protein kinase FRK	4.24320017327887e-6	0.732065728263608
P0DMM9;P0DMN0	SULT1A3;SULT1A4	Sulfotransferase 1A3;Sulfotransferase 1A4	2.26895889348448e-5	-0.643132993553529						Q9BSW2	CRACR2A	EF-hand calcium-binding domain-containing protein 4B	2.0932135944742e-4	0.794046575859289	Q5T0W9	FAM83B	Protein FAM83B	5.71898777062225e-7	0.731022844863514
O95340	PAPSS2	Bifunctional 3'-phosphoadenosine 5'-phosphosulfate synthase 2	5.65047809440745e-9	-0.64323555453505						P54289	CACNA2D1	Voltage-dependent calcium channel subunit alpha-2/delta-1	3.832673826479e-4	0.792397749600752	P15309	ACP3	Prostatic acid phosphatase	0.00118899845090921	0.730139016847835
O94819	KBTBD11	Kelch repeat and BTB domain-containing protein 11	2.5334630331232302e-9	-0.644209763220315						Q9NWS1	PARPBP	PCNA-interacting partner	9.44372062553434e-5	0.791566034603147	P50443	SLC26A2	Sulfate transporter	1.7033906027133e-4	0.729127695052385
A0M8Q6	IGLC7	Immunoglobulin lambda constant 7	1.0771422739402e-4	-0.644898945622434						Q9Y3R5	DOP1B	Protein dopey-2	1.44166153090763e-9	0.790729693071422	Q69YW2	STUM	Protein stum homolog	0.010107845801462	0.728656759043482
Q12841	FSTL1	Follistatin-related protein 1	1.11408388366641e-7	-0.644984173359914						Q711Q0	CEFIP	Cardiac-enriched FHL2-interacting protein	0.00763126936530134	0.787992363469808	Q86WU2	LDHD	Probable D-lactate dehydrogenase. mitochondrial	1.2965226807128e-4	0.728252190235798
P04424	ASL	Argininosuccinate lyase	9.46692164830036e-10	-0.644992228589016						P01008	SERPINC1	Antithrombin-III	0.0255996700613406	0.786397593252708	Q9HA82	CERS4	Ceramide synthase 4	2.24319326427387e-6	0.728010667393706
P36955	SERPINF1	Pigment epithelium-derived factor	1.11967549279094e-5	-0.645673567698015						Q14435	GALNT3	Polypeptide N-acetylgalactosaminyltransferase 3	3.6905639197723e-5	0.785441102186736	P00738	HP	Haptoglobin	2.5495555825918e-4	0.727521516628236
P20062	TCN2	Transcobalamin-2	2.52391101039451e-6	-0.645922563207533						P01130	LDLR	Low-density lipoprotein receptor	4.06364139991562e-6	0.785198263514745	Q13751	LAMB3	Laminin subunit beta-3	0.00365220314740881	0.727363354697477
P51636	CAV2	Caveolin-2	1.71657089566991e-7	-0.646990157298529						Q93084	ATP2A3	Sarcoplasmic/endoplasmic reticulum calcium ATPase 3	1.0233375037949e-4	0.78485949474698	P35542	SAA4	Serum amyloid A-4 protein	0.00206342882249139	0.726352297255811
Q99536	VAT1	Synaptic vesicle membrane protein VAT-1 homolog	1.8187289708763895e-11	-0.647545612198384						A0A0B4J1U3	IGLV1-36	Immunoglobulin lambda variable 1-36	0.0102040285857229	0.784750331224469	Q8NBZ7	UXS1	UDP-glucuronic acid decarboxylase 1	3.42613197762435e-16	0.724727707266506
P12532	CKMT1A	Creatine kinase U-type. mitochondrial	0.00121025092206415	-0.647665189730548						P25311	AZGP1	Zinc-alpha-2-glycoprotein	0.00102048911107133	0.784391708824332	P09237	MMP7	Matrilysin	0.0229360432906134	0.724617179925011
Q8N428	GALNT16	Polypeptide N-acetylgalactosaminyltransferase 16	1.4936989101867e-7	-0.647805197939216						Q99828	CIB1	Calcium and integrin-binding protein 1	2.6661999036935e-4	0.7826964416906	O95834	EML2	Echinoderm microtubule-associated protein-like 2	1.0246673557205e-8	0.721744493746954
O43759	SYNGR1	Synaptogyrin-1	1.98991669821292e-7	-0.648822463710305						Q9BXJ0	C1QTNF5	Complement C1q tumor necrosis factor-related protein 5	0.00253366400097463	0.781076961378966	Q13572	ITPK1	Inositol-tetrakisphosphate 1-kinase	7.77002604796699e-11	0.721526414572491
P17936	IGFBP3	Insulin-like growth factor-binding protein 3	9.37544959048284e-5	-0.649046599660882						P04278	SHBG	Sex hormone-binding globulin	9.5336692351152e-4	0.780361857526737	Q9UM21	MGAT4A	Alpha-1.3-mannosyl-glycoprotein 4-beta-N-acetylglucosaminyltransferase A	2.40871372810933e-9	0.721156349000804
Q8TDB4	MGARP	Protein MGARP	1.07298156951409e-5	-0.64948010618						Q9BYE9	CDHR2	Cadherin-related family member 2	0.00474588305587658	0.78023683284318	Q5SVS4	SLC25A30	Kidney mitochondrial carrier protein 1	8.19834536905058e-9	0.721132253466028
Q5SRH9	TTC39A	Tetratricopeptide repeat protein 39A	1.578288819941e-4	-0.649877367249756						Q4VCS5	AMOT	Angiomotin	0.00124362972558284	0.775387948603815	P27449	ATP6V0C	V-type proton ATPase 16 kDa proteolipid subunit c	6.02350534932585e-7	0.720917883012912
P02768	ALB	Albumin	3.49318344778848e-7	-0.649929903833204						Q9UJC5	SH3BGRL2	SH3 domain-binding glutamic acid-rich-like protein 2	4.21642693043783e-5	0.775306130506734	Q99683	MAP3K5	Mitogen-activated protein kinase kinase kinase 5	8.62759398539799e-12	0.720292015071052
Q6PEW0	PRSS54	Inactive serine protease 54	1.4879136551911e-4	-0.650649029384619						Q9H7D0	DOCK5	Dedicator of cytokinesis protein 5	8.45338977422385e-7	0.775205577072504	P01011	SERPINA3	Alpha-1-antichymotrypsin	7.1080634270628e-4	0.717238914587423
P05155	SERPING1	Plasma protease C1 inhibitor	2.26969716325377e-7	-0.652677465025944						A0A087WW87;P01614	IGKV2-40;IGKV2D-40	Immunoglobulin kappa variable 2-40;Immunoglobulin kappa variable 2D-40	0.014797261260674	0.775047181716329	Q9Y5U8	MPC1	Mitochondrial pyruvate carrier 1	3.2742223999507996e-12	0.716430349649621
P01859	IGHG2	Immunoglobulin heavy constant gamma 2	4.49683779947711e-6	-0.653012179253389						P06703	S100A6	Protein S100-A6	6.2302750828411e-4	0.773820061117037	Q9BUD6	SPON2	Spondin-2	0.0184532194434562	0.715996580528977
P21810	BGN	Biglycan	3.7392981909567e-4	-0.653666259390508						P01876	IGHA1	Immunoglobulin heavy constant alpha 1	0.00278266686446176	0.773762337906703	P49747	COMP	Cartilage oligomeric matrix protein	0.0213868940360286	0.714647036008389
Q63HM9	PLCXD3	PI-PLC X domain-containing protein 3	0.00153819436644699	-0.655190257882779						Q9NQ38	SPINK5	Serine protease inhibitor Kazal-type 5	0.0079343525832548	0.772257184952871	Q5SRH9	TTC39A	Tetratricopeptide repeat protein 39A	0.00509805999451106	0.714248648257396
P14384	CPM	Carboxypeptidase M	2.53952389481454e-5	-0.655751089986017						O94832	MYO1D	Unconventional myosin-Id	2.17938946784775e-7	0.771684793551575	Q6P1M3	LLGL2	LLGL scribble cell polarity complex component 2	6.62469003060826e-6	0.714172412018161
Q3MIR4	TMEM30B	Cell cycle control protein 50B	2.93617369389187e-7	-0.655824206986247						P34096	RNASE4	Ribonuclease 4	1.6798160061827e-4	0.770999982265621	Q0P6H9	TMEM62	Transmembrane protein 62	2.49683069555639e-5	0.714093718187501
Q9NWS1	PARPBP	PCNA-interacting partner	5.69968280024551e-8	-0.657697537258779						P01019	AGT	Angiotensinogen	0.00122109193411969	0.770539476848388	Q93062	RBPMS	RNA-binding protein with multiple splicing	1.5122376878255e-4	0.713233405276706
Q9NQ84	GPRC5C	G-protein coupled receptor family C group 5 member C	6.77518190922004e-5	-0.657905267872055						Q8IYT2	CMTR2	Cap-specific mRNA (nucleoside-2'-O-)-methyltransferase 2	3.45346402092381e-6	0.770246884537618	Q6RW13	AGTRAP	Type-1 angiotensin II receptor-associated protein	9.21006394022351e-8	0.712938624197505
Q7Z6R9	TFAP2D	Transcription factor AP-2-delta	0.00449860483689072	-0.660366177423135						P03950	ANG	Angiogenin	1.1442197585713e-4	0.769723233122065	Q9C019	TRIM15	E3 ubiquitin-protein ligase TRIM15	0.00786742158582165	0.712732216849434
O15393	TMPRSS2	Transmembrane protease serine 2	7.3792526385365e-4	-0.66119151944191						Q16363	LAMA4	Laminin subunit alpha-4	0.00165023879575864	0.766234512149337	P42658	DPP6	Dipeptidyl aminopeptidase-like protein 6	0.00604097478108831	0.712629063732715
Q7L5Y1	ENOSF1	Mitochondrial enolase superfamily member 1	2.1915973922008e-14	-0.661888882228257						P07996	THBS1	Thrombospondin-1	0.0359419486498137	0.766008827276943	P27105	STOM	Stomatin	3.8111487263618e-4	0.712194664083741
Q5VT79	ANXA8L1	Annexin A8-like protein 1	1.9434555902627e-4	-0.662037592227126						P30740	SERPINB1	Leukocyte elastase inhibitor	1.83981729551256e-5	0.7648990590457	P15289	ARSA	Arylsulfatase A	3.24687265247829e-5	0.710859715343142
P05154	SERPINA5	Plasma serine protease inhibitor	2.74332546147409e-5	-0.665092797910059						P23141	CES1	Liver carboxylesterase 1	0.0255018059310759	0.760971471632431	A5PLL7	PEDS1	Plasmanylethanolamine desaturase 1	2.05501087210383e-5	0.708858348436364
P10646	TFPI	Tissue factor pathway inhibitor	2.56559254406221e-6	-0.665200038735986						Q76KX8	ZNF534	Zinc finger protein 534	0.00334833312085507	0.760859927783462	P13797	PLS3	Plastin-3	6.52111844087867e-5	0.707643328284673
P17813	ENG	Endoglin	7.60405462275506e-7	-0.668200980826533						O15327	INPP4B	Inositol polyphosphate 4-phosphatase type II	1.041673013207e-4	0.760762106630364	Q9UHN6	CEMIP2	Inactive cell surface hyaluronidase CEMIP2	6.701304645078151e-9	0.707390474759729
P03950	ANG	Angiogenin	1.77352821003449e-8	-0.668855870449912						Q8TD43	TRPM4	Transient receptor potential cation channel subfamily M member 4	9.25005627786696e-6	0.760405677569561	Q6PIU2	NCEH1	Neutral cholesterol ester hydrolase 1	4.57966422495156e-6	0.700196726677751
P25391	LAMA1	Laminin subunit alpha-1	4.33027573392063e-6	-0.670634532165297						P29622	SERPINA4	Kallistatin	0.00457557400793877	0.759036765248283	P01009	SERPINA1	Alpha-1-antitrypsin	3.27142921542e-4	0.699671523748535
Q8WTV0	SCARB1	Scavenger receptor class B member 1	6.77543686925396e-9	-0.670796613192264						Q6ZUX7	LHFPL2	LHFPL tetraspan subfamily member 2 protein	7.6858045151247e-4	0.757266138938705	Q12907	LMAN2	Vesicular integral-membrane protein VIP36	6.43575787341354e-19	0.699478832422166
O75556	SCGB2A1	Mammaglobin-B	0.00414982336566865	-0.671078926912477						P05108	CYP11A1	Cholesterol side-chain cleavage enzyme. mitochondrial	0.0182745335366517	0.754539891082232	P16278	GLB1	Beta-galactosidase	5.990647716293459e-11	0.697625220383337
P35858	IGFALS	Insulin-like growth factor-binding protein complex acid labile subunit	1.11190404690787e-5	-0.671879804338127						Q8IVI9	NOSTRIN	Nostrin	2.04205045518728e-6	0.751061674638473	P15848	ARSB	Arylsulfatase B	2.50178853316466e-6	0.697197598247676
P00450	CP	Ceruloplasmin	5.75641101174242e-7	-0.671938584774585						P21810	BGN	Biglycan	0.0169279822015367	0.746816890647963	Q9Y5P4	CERT1	Ceramide transfer protein	6.0078894503432105e-15	0.693379052271045
Q8WVV4	POF1B	Protein POF1B	4.4848443693825e-4	-0.672352935300578						P21217	FUT3	3-galactosyl-N-acetylglucosaminide 4-alpha-L-fucosyltransferase FUT3	0.0310302929570669	0.746430496504544	Q93050	ATP6V0A1	V-type proton ATPase 116 kDa subunit a 1	7.16621758740781e-12	0.693325505899235
Q96IQ7	VSIG2	V-set and immunoglobulin domain-containing protein 2	0.00338161203487098	-0.672538299144828						P21589	NT5E	5'-nucleotidase	0.0230867135365772	0.7462936137628852	P00739	HPR	Haptoglobin-related protein	0.00373864112254569	0.691945377217877
P01042	KNG1	Kininogen-1	4.34247856040647e-7	-0.672584834861796						P55287	CDH11	Cadherin-11	0.00351025493705745	0.745969549680785	Q86YQ8	CPNE8	Copine-8	1.16849388115846e-9	0.691257833261023
Q96F85	CNRIP1	CB1 cannabinoid receptor-interacting protein 1	3.97050449295584e-5	-0.673251681780378						O95980	RECK	Reversion-inducing cysteine-rich protein with Kazal motifs	0.00623163136765869	0.745634634329307	Q9NQH7	XPNPEP3	Xaa-Pro aminopeptidase 3	1.75704275208614e-10	0.690415023957431
P02763	ORM1	Alpha-1-acid glycoprotein 1	7.36234019322808e-7	-0.674361450761257						Q9NS00	C1GALT1	Glycoprotein-N-acetylgalactosamine 3-beta-galactosyltransferase 1	3.66409182788519e-7	0.743535095154927	P01772	IGHV3-33	Immunoglobulin heavy variable 3-33	0.0156505039411459	0.689744925003182
P00740	F9	Coagulation factor IX	3.3431129478744e-6	-0.674601325157791						P16234	PDGFRA	Platelet-derived growth factor receptor alpha	0.0117239747603512	0.742310395436331	P05155	SERPING1	Plasma protease C1 inhibitor	1.9424134088718e-4	0.688848305749307
Q9Y6Q5	AP1M2	AP-1 complex subunit mu-2	2.89427609491071e-6	-0.674872166806088						P60903	S100A10	Protein S100-A10	1.0369236459063e-4	0.740877952177661	P22748	CA4	Carbonic anhydrase 4	0.0143570461404692	0.688765634972732
A0A0B4J1U3	IGLV1-36	Immunoglobulin lambda variable 1-36	1.5818833448627e-4	-0.674953040537021						P02774	GC	Vitamin D-binding protein	0.00175301615441985	0.738844286104257	P54886	ALDH18A1	Delta-1-pyrroline-5-carboxylate synthase	6.27325065793454e-8	0.688028978448703
Q9NPC4	A4GALT	Lactosylceramide 4-alpha-galactosyltransferase	1.69303525176795e-5	-0.676270967884584						P17252	PRKCA	Protein kinase C alpha type	1.24024776901957e-5	0.737558682802893	Q8WW24	TEKT4	Tektin-4	0.00441010202990313	0.687973571174878
P00746	CFD	Complement factor D	1.58791268998744e-6	-0.676424132965689						Q9H6X2	ANTXR1	Anthrax toxin receptor 1	0.00164602136822083	0.736501886147106	Q9UDX5	MTFP1	Mitochondrial fission process protein 1	8.12676334535808e-7	0.685942182065769
P58012	FOXL2	Forkhead box protein L2	4.2881539948778e-4	-0.677022231619824						Q9BUP3	HTATIP2	Oxidoreductase HTATIP2	3.96332783692562e-5	0.736012413082767	Q8N3Z6	ZCCHC7	Zinc finger CCHC domain-containing protein 7	0.00150575781733277	0.685381856314802
Q8IVN8	SBSPON	Somatomedin-B and thrombospondin type-1 domain-containing protein	2.30917713303724e-5	-0.677497612956213						P01591	JCHAIN	Immunoglobulin J chain	0.0112153806055925	0.734696986269066	Q08431	MFGE8	Lactadherin	0.0020324273378976	0.683271037710464
Q14894	CRYM	Ketimine reductase mu-crystallin	8.62471019672662e-5	-0.678492829904515						O94769	ECM2	Extracellular matrix protein 2	0.0105953236462459	0.734532108546252	Q86UY8	NT5DC3	5'-nucleotidase domain-containing protein 3	6.51016052075675e-7	0.682865517925491
Q9NZU0	FLRT3	Leucine-rich repeat transmembrane protein FLRT3	4.95846865483294e-5	-0.678755453624874						Q8NBQ5	HSD17B11	Estradiol 17-beta-dehydrogenase 11	4.85066928176309e-6	0.734414882044874	O75923	DYSF	Dysferlin	1.09260546138639e-5	0.681371705957961
Q9Y5Y7	LYVE1	Lymphatic vessel endothelial hyaluronic acid receptor 1	8.06614840402117e-5	-0.678851162360411						Q9Y2A9	B3GNT3	N-acetyllactosaminide beta-1.3-N-acetylglucosaminyltransferase 3	1.70255633047022e-5	0.733631827096787	Q06033	ITIH3	Inter-alpha-trypsin inhibitor heavy chain H3	3.6947465001857e-4	0.681321360851758
Q16787	LAMA3	Laminin subunit alpha-3	3.62902172678323e-6	-0.678878886189775						P22897	MRC1	Macrophage mannose receptor 1	5.2039906045539e-4	0.732506644887673	Q8NHS3	MFSD8	Major facilitator superfamily domain-containing protein 8	2.58977688969369e-7	0.680551531757588
P46439	GSTM5	Glutathione S-transferase Mu 5	2.0146203087039e-4	-0.681181542787511						Q5JPF3	ANKRD36C	Ankyrin repeat domain-containing protein 36C	0.00625951594495579	0.73147020960714	P01597;P04432	IGKV1-39;IGKV1D-39	Immunoglobulin kappa variable 1-39;Immunoglobulin kappa variable 1D-39	0.00754403006378264	0.680054934714954
P20061	TCN1	Transcobalamin-1	0.00219605287399265	-0.681929320866499						Q15555	MAPRE2	Microtubule-associated protein RP/EB family member 2	4.94638889963823e-8	0.731215942576533	Q8NFL0	B3GNT7	UDP-GlcNAc:betaGal beta-1.3-N-acetylglucosaminyltransferase 7	0.00184201143127225	0.678599823019892
Q5M9N0	CCDC158	Coiled-coil domain-containing protein 158	0.007036460195019	-0.682017861257465						Q9Y6C2	EMILIN1	EMILIN-1	0.00905892863386626	0.730413462619854	P00450	CP	Ceruloplasmin	6.6318912367756e-4	0.677219278803031
P42830	CXCL5	C-X-C motif chemokine 5	0.00584738767448527	-0.682864722538282						Q6ZMT9	DTHD1	Death domain-containing protein 1	0.0252272102730397	0.729720698668226	Q9BY49	PECR	Peroxisomal trans-2-enoyl-CoA reductase	3.75896225736289e-7	0.67298719910586
Q96KN2	CNDP1	Beta-Ala-His dipeptidase	9.50121306213716e-6	-0.683344532513326						Q14195	DPYSL3	Dihydropyrimidinase-related protein 3	0.007085781945213	0.728276486812284	B7ZBB8	PPP1R3G	Protein phosphatase 1 regulatory subunit 3G	1.96489685822132e-6	0.669761461221061
Q9BQS7	HEPH	Hephaestin	6.70752090988619e-9	-0.683641662313137						P55011	SLC12A2	Solute carrier family 12 member 2	5.08554818993662e-5	0.726426343712181	Q9Y6Y0	IVNS1ABP	Influenza virus NS1A-binding protein	5.5698854503832386e-11	0.669585673437346
P07998	RNASE1	Ribonuclease pancreatic	1.91637351041842e-5	-0.683709295019249						Q5VWZ2	LYPLAL1	Lysophospholipase-like protein 1	2.2261868707029e-4	0.725878026370278	P04003	C4BPA	C4b-binding protein alpha chain	0.00552768639066205	0.669385538399574
O95969	SCGB1D2	Secretoglobin family 1D member 2	0.00714751686399215	-0.6865563018786						P08709	F7	Coagulation factor VII	0.00129154063204953	0.723377849488296	Q70E73	RAPH1	Ras-associated and pleckstrin homology domains-containing protein 1	5.59265343306245e-12	0.668307745556327
P55774	CCL18	C-C motif chemokine 18	1.5958918094728e-4	-0.688725386629961						P02787	TF	Serotransferrin	0.00210755291948168	0.722285808767094	P00740	F9	Coagulation factor IX	0.00213335302245889	0.665150157377996
P55058	PLTP	Phospholipid transfer protein	5.3203067757681e-5	-0.689203333824285						Q6NZY7	CDC42EP5	Cdc42 effector protein 5	9.25073473381287e-5	0.721183683602008	Q12805	EFEMP1	EGF-containing fibulin-like extracellular matrix protein 1	0.0124066809609186	0.663803112726919
O95361	TRIM16	Tripartite motif-containing protein 16	8.218169674275451e-9	-0.689590196755792						Q9BPY8	HOPX	Homeodomain-only protein	0.00193479339093834	0.71998809069438	P21695	GPD1	Glycerol-3-phosphate dehydrogenase [NAD(+)]. cytoplasmic	0.0384357208754663	0.663343377424552
Q99102	MUC4	Mucin-4	0.00162647797039169	-0.690557061078023						P01034	CST3	Cystatin-C	2.9504841569242e-4	0.719402692398504	Q14956	GPNMB	Transmembrane glycoprotein NMB	0.00283657436238811	0.660250159268969
P02766	TTR	Transthyretin	7.14861593041848e-6	-0.690760500276152						P49407	ARRB1	Beta-arrestin-1	5.30227338249474e-7	0.71699600271552	A2IDD5	CCDC78	Coiled-coil domain-containing protein 78	2.94411608351376e-5	0.660079186474435
P29622	SERPINA4	Kallistatin	1.11026193679921e-5	-0.693411092608397						P05452	CLEC3B	Tetranectin	0.00579929199879269	0.716186631869425	Q8NBP7	PCSK9	Proprotein convertase subtilisin/kexin type 9	0.00571210289541436	0.659178162337458
Q96AM1	MRGPRF	Mas-related G-protein coupled receptor member F	4.382750769812e-4	-0.693860642433292						Q02742	GCNT1	Beta-1.3-galactosyl-O-glycosyl-glycoprotein beta-1.6-N-acetylglucosaminyltransferase	0.00253633082162706	0.713994730933072	Q9UHG0	DCDC2	Doublecortin domain-containing protein 2	2.88005912720818e-5	0.658356483646238
Q96GE6	CALML4	Calmodulin-like protein 4	0.00648944925444103	-0.694104367849597						O43294	TGFB1I1	Transforming growth factor beta-1-induced transcript 1 protein	0.00850813348621787	0.713191048962326	P01817	IGHV2-5	Immunoglobulin heavy variable 2-5	0.00311460140917845	0.657921807859047
Q9P2D8	UNC79	Protein unc-79 homolog	5.7899530188443e-4	-0.69627199269284						Q8NE86	MCU	Calcium uniporter protein. mitochondrial	8.29357376483552e-8	0.712651383763571	O00391	QSOX1	Sulfhydryl oxidase 1	0.00274126632868495	0.657473108775436
P02765	AHSG	Alpha-2-HS-glycoprotein	3.88940531341049e-6	-0.697012423309872						Q96C24	SYTL4	Synaptotagmin-like protein 4	6.7414841683104e-7	0.711682623053852	Q70J99	UNC13D	Protein unc-13 homolog D	0.00291079583392973	0.657150160964074
Q9Y365	STARD10	START domain-containing protein 10	3.49200715272459e-8	-0.697061461580448						Q8N4Y2	CRACR2B	EF-hand calcium-binding domain-containing protein 4A	5.28281976042959e-5	0.711379956619734	Q8IVT5	KSR1	Kinase suppressor of Ras 1	2.18260124432212e-6	0.655966611335892
P02787	TF	Serotransferrin	4.4523643418203e-7	-0.697485006268861						P02753	RBP4	Retinol-binding protein 4	0.0076117101155451	0.710685859154738	P19224	UGT1A6	UDP-glucuronosyltransferase 1-6	0.00944240430121463	0.654513533454066
O43174	CYP26A1	Cytochrome P450 26A1	0.00652328795338595	-0.697898938507716						Q8IZ41	RASEF	Ras and EF-hand domain-containing protein	0.00402035288133663	0.708893238152998	Q9BTY2	FUCA2	Plasma alpha-L-fucosidase	6.85586708950203e-8	0.652538972112195
Q9Y646	CPQ	Carboxypeptidase Q	2.08617937580263e-8	-0.697907783483739						P05026	ATP1B1	Sodium/potassium-transporting ATPase subunit beta-1	7.63732267922835e-5	0.708383534744195	Q96DX5	ASB9	Ankyrin repeat and SOCS box protein 9	0.0095291015272628	0.6512441803852
P0CG32	ZCCHC18	Zinc finger CCHC domain-containing protein 18	5.01947608650119e-5	-0.698040048822582						O00300	TNFRSF11B	Tumor necrosis factor receptor superfamily member 11B	0.0384845560644088	0.706822280600334	Q9BYF1	ACE2	Angiotensin-converting enzyme 2	0.0276262290099079	0.650047360012102
Q86YB7	ECHDC2	Enoyl-CoA hydratase domain-containing protein 2. mitochondrial	5.6479124860735e-9	-0.698453914843398						P49441	INPP1	Inositol polyphosphate 1-phosphatase	8.93115981167451e-7	0.70607238266283	Q53SF7	COBLL1	Cordon-bleu protein-like 1	4.8056275490565e-8	0.649365692791801
Q9NZN4	EHD2	EH domain-containing protein 2	7.40926269632123e-5	-0.699234897110625						P02763	ORM1	Alpha-1-acid glycoprotein 1	0.00237665696508834	0.703225461963482	P42330	AKR1C3	Aldo-keto reductase family 1 member C3	0.00339879152002379	0.648451943149663
P51884	LUM	Lumican	2.7783268789053e-4	-0.699697324015281						P00748	F12	Coagulation factor XII	0.00175301615441985	0.703185496314356	Q96KP4	CNDP2	Cytosolic non-specific dipeptidase	6.32532085533082e-9	0.648272533514083
P05108	CYP11A1	Cholesterol side-chain cleavage enzyme. mitochondrial	2.9471248624782e-4	-0.699855888893952						Q99674	CGREF1	Cell growth regulator with EF hand domain protein 1	0.00240459462105008	0.702996931618615	O43493	TGOLN2	Trans-Golgi network integral membrane protein 2	1.6817116403276e-11	0.647474328209402
Q93062	RBPMS	RNA-binding protein with multiple splicing	4.90994356173237e-8	-0.700081038837524						P21266	GSTM3	Glutathione S-transferase Mu 3	0.0114014410624352	0.701912324814227	O95382	MAP3K6	Mitogen-activated protein kinase kinase kinase 6	1.79876740387942e-8	0.646606439405854
Q9UM22	EPDR1	Mammalian ependymin-related protein 1	8.45621670701438e-8	-0.700597512765194						P19652	ORM2	Alpha-1-acid glycoprotein 2	0.0033911980641241	0.699952927302288	Q9BQK8	LPIN3	Phosphatidate phosphatase LPIN3	1.01999848406227e-7	0.646292237932514
P22748	CA4	Carbonic anhydrase 4	5.973607932239e-4	-0.701350689814895						Q9H4F8	SMOC1	SPARC-related modular calcium-binding protein 1	0.0254784975927919	0.699274888485223	P09110	ACAA1	3-ketoacyl-CoA thiolase. peroxisomal	3.14472516864877e-8	0.646158190711716
P50440	GATM	Glycine amidinotransferase. mitochondrial	9.3291741148648e-6	-0.702887491217908						O60237	PPP1R12B	Protein phosphatase 1 regulatory subunit 12B	0.0133574814195765	0.696792107101878	Q15485	FCN2	Ficolin-2	0.00142012967812423	0.646111048833887
P29536	LMOD1	Leiomodin-1	9.01611746560732e-5	-0.703240101602807						P22083	FUT4	Alpha-(1.3)-fucosyltransferase 4	3.82410691589608e-7	0.696427268343667	O75897	SULT1C4	Sulfotransferase 1C4	2.1889601188453e-4	0.645107153484036
P19652	ORM2	Alpha-1-acid glycoprotein 2	4.92243617148679e-7	-0.703451984349059						Q96F85	CNRIP1	CB1 cannabinoid receptor-interacting protein 1	0.0129465056079027	0.696336339886098	P29122	PCSK6	Proprotein convertase subtilisin/kexin type 6	6.18415529933258e-6	0.644211871628241
P54108	CRISP3	Cysteine-rich secretory protein 3	6.8489321583926e-4	-0.705489763801691						P19419	ELK1	ETS domain-containing protein Elk-1	0.00297880146352017	0.694556747429827	Q6UXD5	SEZ6L2	Seizure 6-like protein 2	1.11491915488234e-9	0.643588112950085
Q13231	CHIT1	Chitotriosidase-1	6.5502972539791e-4	-0.705500838180386						A0A075B6J1	IGLV5-37	Immunoglobulin lambda variable 5-37	0.0134373115933947	0.694160005611948	P04181	OAT	Ornithine aminotransferase. mitochondrial	3.24687265247829e-5	0.643563899547557
P63267	ACTG2	Actin. gamma-enteric smooth muscle	0.00250287794429894	-0.705774307076473						Q9UHB6	LIMA1	LIM domain and actin-binding protein 1	1.06136994346028e-7	0.693631006343532	Q15418	RPS6KA1	Ribosomal protein S6 kinase alpha-1	1.24926756850805e-6	0.643452445898928
P43005	SLC1A1	Excitatory amino acid transporter 3	6.6558185402463e-4	-0.706344239762001						P05543	SERPINA7	Thyroxine-binding globulin	0.00217640256191693	0.693584278003117	Q9UHF1	EGFL7	Epidermal growth factor-like protein 7	0.0132471184867576	0.643408788234068
Q9NQ38	SPINK5	Serine protease inhibitor Kazal-type 5	4.01218150659295e-5	-0.706460369733618						P09525	ANXA4	Annexin A4	0.0050584657327737	0.692250141794892	Q9NNX6	CD209	CD209 antigen	0.00144634420334219	0.641832006874303
Q13882	PTK6	Protein-tyrosine kinase 6	2.27904378397016e-5	-0.70753645773269						O43854	EDIL3	EGF-like repeat and discoidin I-like domain-containing protein 3	0.00315249370152442	0.691335595303925	Q6PCB0	VWA1	von Willebrand factor A domain-containing protein 1	8.66214152099458e-6	0.641395646062788
P23229	ITGA6	Integrin alpha-6	4.2714186316657e-13	-0.707935342000425						P13646	KRT13	Keratin. type I cytoskeletal 13	0.00392476299504732	0.690827526363563	O94973	AP2A2	AP-2 complex subunit alpha-2	1.19913104141574e-19	0.641252439635096
P04217	A1BG	Alpha-1B-glycoprotein	2.11620308419257e-7	-0.710469937400978						P02768	ALB	Albumin	0.00143736286139312	0.690188841004108	Q9BV29	CCDC32	Coiled-coil domain-containing protein 32	3.6683414304498e-7	0.640544299235798
P02144	MB	Myoglobin	4.2258237346915e-4	-0.712444700060726						Q96RF0	SNX18	Sorting nexin-18	4.99229347509884e-5	0.689801332343981	Q8NBJ4	GOLM1	Golgi membrane protein 1	3.1296981603864e-4	0.640154598749085
P02790	HPX	Hemopexin	6.76063595715631e-8	-0.71559361073238						A0M8Q6	IGLC7	Immunoglobulin lambda constant 7	0.0143045212587363	0.687892610329413	P15692	VEGFA	Vascular endothelial growth factor A. long form	7.5119642984706e-4	0.639229899817363
Q03403	TFF2	Trefoil factor 2	0.00806289716562981	-0.716741421192157						O00461	GOLIM4	Golgi integral membrane protein 4	8.56381847255025e-8	0.687730476531129	O95407	TNFRSF6B	Tumor necrosis factor receptor superfamily member 6B	0.0344807413930615	0.637774299692751
Q16790	CA9	Carbonic anhydrase 9	0.00109516957044302	-0.717572541772206						Q8WWI1	LMO7	LIM domain only protein 7	1.93314649970519e-5	0.686301719779765	P53801	PTTG1IP	Pituitary tumor-transforming gene 1 protein-interacting protein	4.1881078544344e-4	0.63729333457262
Q15506	SPA17	Sperm surface protein Sp17	2.09839282256839e-5	-0.717642143719108						P09486	SPARC	SPARC	0.00134534134642779	0.685356444428058	O15121	DEGS1	Sphingolipid delta(4)-desaturase DES1	3.04868320224888e-9	0.636435371255796
P15428	HPGD	15-hydroxyprostaglandin dehydrogenase [NAD(+)]	4.58891180046909e-6	-0.717683142583986						P36269	GGT5	Glutathione hydrolase 5 proenzyme	0.01079561868145	0.685235211324402	Q96DT7	ZBTB10	Zinc finger and BTB domain-containing protein 10	8.25885295649088e-7	0.636025163141564
P13611	VCAN	Versican core protein	5.3813699702194e-4	-0.718484679761753						P02766	TTR	Transthyretin	0.00934260679162657	0.685210454622782	Q9NQT8	KIF13B	Kinesin-like protein KIF13B	3.34243786756523e-7	0.635939238729547
P11047	LAMC1	Laminin subunit gamma-1	2.2903965959786e-9	-0.719659404846293						Q6W4X9	MUC6	Mucin-6	0.00698067468995827	0.685099881718458	Q13011	ECH1	Delta(3.5)-Delta(2.4)-dienoyl-CoA isomerase. mitochondrial	1.14254185111577e-8	0.635263153730289
Q63HM1	AFMID	Kynurenine formamidase	7.13787705459601e-9	-0.719659439819115						P17813	ENG	Endoglin	0.00291243107840912	0.684812590511545	Q9NRS4	TMPRSS4	Transmembrane protease serine 4	6.44583138700082e-5	0.635113596770673
Q8NE62	CHDH	Choline dehydrogenase. mitochondrial	1.80077640089683e-8	-0.721309245593673						P08185	SERPINA6	Corticosteroid-binding globulin	0.00595807062954443	0.684756058965617	O75558	STX11	Syntaxin-11	1.9854374266812e-4	0.634590397737957
P16035	TIMP2	Metalloproteinase inhibitor 2	6.7711773978123804e-9	-0.721548243433499						Q5VTH9	DNAI4	Dynein axonemal intermediate chain 4	0.00166026677499861	0.683502739791246	P78325	ADAM8	Disintegrin and metalloproteinase domain-containing protein 8	0.00968186872344955	0.634570481930029
P05543	SERPINA7	Thyroxine-binding globulin	4.81388150146391e-8	-0.723214185661766						A0A0C4DH24	IGKV6-21	Immunoglobulin kappa variable 6-21	0.0279644011659741	0.682237874512053	Q5SZK8	FREM2	FRAS1-related extracellular matrix protein 2	5.4131923657951e-4	0.634444279119037
Q86UN3	RTN4RL2	Reticulon-4 receptor-like 2	0.00682105846335609	-0.725563683731519						O00515	LAD1	Ladinin-1	0.00353155731611354	0.681622294848101	Q8WXI4	ACOT11	Acyl-coenzyme A thioesterase 11	1.5059909778388e-4	0.633772938191243
Q8WYR4	RSPH1	Radial spoke head 1 homolog	5.18619325764709e-5	-0.727173845943529						Q12860	CNTN1	Contactin-1	0.0270113539197813	0.681217803262717	Q14134	TRIM29	Tripartite motif-containing protein 29	0.0241551057181941	0.632625691417891
P52823	STC1	Stanniocalcin-1	0.00179698777251519	-0.730451928164501						Q06210	GFPT1	Glutamine--fructose-6-phosphate aminotransferase [isomerizing] 1	3.6905639197723e-5	0.680869791242019	Q9UJ83	HACL1	2-hydroxyacyl-CoA lyase 1	4.52732448342217e-6	0.631360879378186
Q53GD3	SLC44A4	Choline transporter-like protein 4	3.71786649995522e-8	-0.731385123562402						P42685	FRK	Tyrosine-protein kinase FRK	2.60053581011e-4	0.67971290589403	Q8IYM1	SEPTIN12	Septin-12	9.04338042309948e-7	0.630837136459563
O95980	RECK	Reversion-inducing cysteine-rich protein with Kazal motifs	3.8731138573693e-6	-0.73411618426932						O95164	UBL3	Ubiquitin-like protein 3	9.48744473882437e-7	0.679706461914896	Q99487	PAFAH2	Platelet-activating factor acetylhydrolase 2. cytoplasmic	2.54456595697608e-6	0.630797821997591
P0C0L4	C4A	Complement C4-A	4.80065809527176e-5	-0.735031141188168						P51884	LUM	Lumican	0.0418897914225503	0.679030478738053	P07738	BPGM	Bisphosphoglycerate mutase	3.1269290587155e-4	0.630765265868719
P01034	CST3	Cystatin-C	2.64886766778692e-10	-0.735979160044399						Q9H6R7	WDCP	WD repeat and coiled-coil-containing protein	0.00378849237506333	0.677312546899479	P02792	FTL	Ferritin light chain	0.027999879405814	0.629812808488966
Q8N414	PGBD5	PiggyBac transposable element-derived protein 5	9.49034990454733e-5	-0.736035484278822						O60825	PFKFB2	6-phosphofructo-2-kinase/fructose-2.6-bisphosphatase 2	1.39345008538822e-5	0.677204490050174	P55327	TPD52	Tumor protein D52	0.00234192578194283	0.629474132362997
P01876	IGHA1	Immunoglobulin heavy constant alpha 1	1.26262895211473e-6	-0.737736404480515						P02790	HPX	Hemopexin	0.00284254386362791	0.677066075037896	Q9BUP0	EFHD1	EF-hand domain-containing protein D1	0.00201659957018778	0.62884504584743794
Q16363	LAMA4	Laminin subunit alpha-4	2.53020490260099e-7	-0.738209257882311						P04217	A1BG	Alpha-1B-glycoprotein	0.00390679774205598	0.676794325652542	Q8N4M1	SLC44A3	Choline transporter-like protein 3	2.93614013389307e-6	0.628757670065609
P01009	SERPINA1	Alpha-1-antitrypsin	1.76837717124161e-8	-0.741147244269339						Q969X1	TMBIM1	Protein lifeguard 3	1.1247405685261e-4	0.675528057897234	Q9NX62	BPNT2	Golgi-resident adenosine 3'.5'-bisphosphate 3'-phosphatase	2.85898646439562e-14	0.628341786119991
Q8NDM7	CFAP43	Cilia- and flagella-associated protein 43	8.156362999459e-5	-0.741517713202304						Q92828	CORO2A	Coronin-2A	3.6905639197723e-5	0.67429022942174	P51003	PAPOLA	Poly(A) polymerase alpha	9.37557097540863e-16	0.62743917201630806
P40145	ADCY8	Adenylate cyclase type 8	8.57641728202156e-6	-0.743518414074675						Q92614	MYO18A	Unconventional myosin-XVIIIa	3.26971684826302e-10	0.673892179711991	Q9H2X0	CHRD	Chordin	0.00134160469598619	0.625806888505977
Q9UGM3	DMBT1	Deleted in malig0t brain tumors 1 protein	0.00886475418320941	-0.744184769936308						Q8N1Q1	CA13	Carbonic anhydrase 13	6.7476434996593e-4	0.673329505214529	P07359	GP1BA	Platelet glycoprotein Ib alpha chain	0.00167071591810797	0.623531443598449
O00204	SULT2B1	Sulfotransferase 2B1	3.8033416594512606e-9	-0.749593385593317						Q5R3I4	TTC38	Tetratricopeptide repeat protein 38	2.5882138190638e-5	0.673159595532621	Q5VV41	ARHGEF16	Rho guanine nucleotide exchange factor 16	2.30846959488579e-5	0.623154232475633
P10643	C7	Complement component C7	5.9619685753752e-7	-0.754224574717265						Q8TDB4	MGARP	Protein MGARP	0.00742373031072585	0.671344161599624	Q8IUC4	RHPN2	Rhophilin-2	5.2016771723834e-4	0.622667952739858
Q5VV41	ARHGEF16	Rho guanine nucleotide exchange factor 16	1.28001489601866e-14	-0.757944624982743						P37059	HSD17B2	17-beta-hydroxysteroid dehydrogenase type 2	1.4236079525515e-4	0.670714966339939	Q13443	ADAM9	Disintegrin and metalloproteinase domain-containing protein 9	1.64758145289229e-6	0.621684920404888
Q7L5A8	FA2H	Fatty acid 2-hydroxylase	0.00222707564483923	-0.758466139061825						Q15746	MYLK	Myosin light chain kinase. smooth muscle	0.00857860405506759	0.66963707261581	O95685	PPP1R3D	Protein phosphatase 1 regulatory subunit 3D	6.48582614944234e-10	0.621527479698067
Q8NFL0	B3GNT7	UDP-GlcNAc:betaGal beta-1.3-N-acetylglucosaminyltransferase 7	1.78896340410271e-6	-0.761965504373343						Q09328	MGAT5	Alpha-1.6-mannosylglycoprotein 6-beta-N-acetylglucosaminyltransferase A	8.76075318028783e-6	0.668771359863658	Q96MK3	FAM20A	Pseudokinase FAM20A	8.3657084515943e-5	0.621166258472048
O75508	CLDN11	Claudin-11	0.001246039004807	-0.763364975221818						Q16880	UGT8	2-hydroxyacylsphingosine 1-beta-galactosyltransferase	0.00235187571628132	0.668206261296349	Q12913	PTPRJ	Receptor-type tyrosine-protein phosphatase eta	2.300518405396e-4	0.621147875801112
Q8TER0	SNED1	Sushi. nidogen and EGF-like domain-containing protein 1	9.09717143035034e-9	-0.76879019126309						Q9UQ03	CORO2B	Coronin-2B	0.0107574562185569	0.668191380723019	P35670	ATP7B	Copper-transporting ATPase 2	3.0672216609919e-5	0.620645551383823
P17931	LGALS3	Galectin-3	5.2607135792708895e-11	-0.769804240599729						Q9UBG0	MRC2	C-type mannose receptor 2	0.00327636298573992	0.667760225843502	O95563	MPC2	Mitochondrial pyruvate carrier 2	2.09436058924419e-8	0.619788491991894
O95810	CAVIN2	Caveolae-associated protein 2	5.32253992323381e-5	-0.771729000081372						P31327	CPS1	Carbamoyl-phosphate synthase [ammonia]. mitochondrial	3.82926814940308e-5	0.665780438922475	Q659C4	LARP1B	La-related protein 1B	1.43240213599531e-6	0.619633908892116
P43251	BTD	Biotinidase	3.46434991869403e-11	-0.772625524357013						Q9HD45	TM9SF3	Transmembrane 9 superfamily member 3	2.49649220039466e-9	0.665779162489493	Q86SJ2	AMIGO2	Amphoterin-induced protein 2	9.4577470335784e-4	0.618597465681096
P01591	JCHAIN	Immunoglobulin J chain	4.52354626836762e-6	-0.772803515863881						P01701	IGLV1-51	Immunoglobulin lambda variable 1-51	0.0150626077861575	0.662746961703837	Q8N142	ADSS1	Adenylosuccinate synthetase isozyme 1	4.51924770645877e-5	0.617178231103173
Q9HCH5	SYTL2	Synaptotagmin-like protein 2	1.042094828276e-5	-0.774496069925323						P05091	ALDH2	Aldehyde dehydrogenase. mitochondrial	5.9336569734112e-4	0.659171684758945	Q96SL1	SLC49A4	Solute carrier family 49 member 4	3.64041153711386e-7	0.616491619657134
P78540	ARG2	Arginase-2. mitochondrial	6.64884294434079e-5	-0.774777914756629						Q14376	GALE	UDP-glucose 4-epimerase	6.4921407981369e-4	0.658978523180705	P35916	FLT4	Vascular endothelial growth factor receptor 3	0.00301843932221004	0.615747338739964
P13726	F3	Tissue factor	5.69821330305678e-8	-0.775375985444859						P50135	HNMT	Histamine N-methyltransferase	3.04232155829465e-5	0.657859065468461	P19652	ORM2	Alpha-1-acid glycoprotein 2	0.00364033723041205	0.614709719699299
Q9UBX5	FBLN5	Fibulin-5	6.46482599672e-4	-0.776237070845683						Q63ZY3	KANK2	KN motif and ankyrin repeat domain-containing protein 2	0.00591794830269874	0.656232942588064	Q9UPW5	AGTPBP1	Cytosolic carboxypeptidase 1	7.32039189921886e-8	0.613368028589436
P56597	NME5	Nucleoside diphosphate kinase homolog 5	0.00195059633817694	-0.776711719041298						Q56NI9	ESCO2	N-acetyltransferase ESCO2	2.3903517197394e-4	0.656006155912555	Q8TE57	ADAMTS16	A disintegrin and metalloproteinase with thrombospondin motifs 16	0.00633383659283819	0.613241715951092
O43272	PRODH	Proline dehydrogenase 1. mitochondrial	2.8403457612562e-4	-0.777963099336388						P00746	CFD	Complement factor D	0.00669204960999424	0.654744468979178	P62745	RHOB	Rho-related GTP-binding protein RhoB	3.12874649878916e-8	0.613077070596883
Q16651	PRSS8	Prostasin	1.76314644355536e-5	-0.778474537513434						Q9UGM5	FETUB	Fetuin-B	0.00658466403959232	0.652262255987613	P54652	HSPA2	Heat shock-related 70 kDa protein 2	5.8528440038652e-4	0.611935721467413
Q96R05	RBP7	Retinoid-binding protein 7	2.48607403473569e-7	-0.779131212982161						P01766	IGHV3-13	Immunoglobulin heavy variable 3-13	0.00746678976692658	0.650121901023137	Q8IU68	TMC8	Transmembrane channel-like protein 8	0.00411141519648434	0.611800811269835
Q7Z7L8	C11orf96	Uncharacterized protein C11orf96	1.95996096877798e-6	-0.779380968069289						P27216	ANXA13	Annexin A13	0.00623911894629225	0.649832192102534	Q969V6	MRTFA	Myocardin-related transcription factor A	2.43595502360456e-10	0.610945300557458
Q8IVT2	MISP	Mitotic interactor and substrate of PLK1	1.00463485320025e-6	-0.780369999114976						P02760	AMBP	Protein AMBP	0.00510262647270752	0.648584779297062	Q9GZV5	WWTR1	WW domain-containing transcription regulator protein 1	1.46123368938318e-5	0.610395893936953
P07585	DCN	Decorin	0.00112804593470291	-0.780458509119663						Q6UWM9	UGT2A3	UDP-glucuronosyltransferase 2A3	0.0495500477572483	0.646922188672857	P02748	C9	Complement component C9	0.00647954290778202	0.606504654107225
Q9H2K2	TNKS2	Poly [ADP-ribose] polymerase tankyrase-2	0.00821354304123642	-0.781085730160516						Q9Y6F6	IRAG1	Inositol 1.4.5-triphosphate receptor associated 1	0.00466032165884795	0.646421792057282	Q9H2K8	TAOK3	Serine/threonine-protein kinase TAO3	1.17128533031645e-9	0.606162059521086
Q5R3I4	TTC38	Tetratricopeptide repeat protein 38	9.41246907430144e-18	-0.783329461504083						P05090	APOD	Apolipoprotein D	0.00353807409153172	0.646233379017916	Q9Y5X1	SNX9	Sorting nexin-9	1.1028319707763902e-9	0.605932434256172
P01861	IGHG4	Immunoglobulin heavy constant gamma 4	1.5768791207698e-4	-0.783762356232323						Q6ZUM4	ARHGAP27	Rho GTPase-activating protein 27	5.02905102428256e-8	0.645891981122821	O75636	FCN3	Ficolin-3	8.2255446170602e-4	0.603763053951693
P29508	SERPINB3	Serpin B3	5.7794579660632e-4	-0.784207898612934						Q96QS3	ARX	Homeobox protein ARX	0.0260124590045272	0.645601793644637	P53396	ACLY	ATP-citrate synthase	1.21660959357863e-11	0.603385604233173
P18428	LBP	Lipopolysaccharide-binding protein	1.49328374320416e-6	-0.785423210704415						O94856	NFASC	Neurofascin	0.00166449003359166	0.644635185820814	O14791	APOL1	Apolipoprotein L1	0.00209033104863136	0.601734054468611
P02753	RBP4	Retinol-binding protein 4	3.47512261352748e-7	-0.787917393155425						Q86SR1	GALNT10	Polypeptide N-acetylgalactosaminyltransferase 10	2.36508070427447e-7	0.643761388774381	P41222	PTGDS	Prostaglandin-H2 D-isomerase	0.0349333636173217	0.599966210789978
P07320	CRYGD	Gamma-crystallin D	0.0202545078500038	-0.78935189774406						O14786	NRP1	Neuropilin-1	4.6147897201684e-4	0.641734022317976	Q9BXD5	NPL	N-acetylneuraminate lyase	0.00106560544613887	0.599327705106993
P30838	ALDH3A1	Aldehyde dehydrogenase. dimeric NADP-preferring	3.16766608089623e-7	-0.789942472660277						O95361	TRIM16	Tripartite motif-containing protein 16	0.00164796507248638	0.641537366394643	Q01459	CTBS	Di-N-acetylchitobiase	1.39083745202229e-6	0.598817469021512
Q8TF65	GIPC2	PDZ domain-containing protein GIPC2	3.51670902115452e-6	-0.792200064580779						P48163	ME1	NADP-dependent malic enzyme	3.226604962003e-4	0.641222800983429	P28827	PTPRM	Receptor-type tyrosine-protein phosphatase mu	4.32372110597171e-5	0.598665336496518
Q02817	MUC2	Mucin-2	4.83055362325908e-5	-0.793053501200909						Q3MIR4	TMEM30B	Cell cycle control protein 50B	0.00214223404519164	0.640444905704063	Q8NCG7	DAGLB	Diacylglycerol lipase-beta	2.0109091741835997e-12	0.597953397856386
P01019	AGT	Angiotensinogen	1.35363911467726e-8	-0.793237305829507						Q86YB7	ECHDC2	Enoyl-CoA hydratase domain-containing protein 2. mitochondrial	0.00172172339791461	0.638036718718289	Q15904	ATP6AP1	V-type proton ATPase subunit S1	1.43955764024249e-8	0.597952072272113
Q9BV36	MLPH	Melanophilin	4.89984647355837e-5	-0.793313543898218						Q9Y6N9	USH1C	Harmonin	1.6565910738794e-4	0.638024813021532	Q8WXH0	SYNE2	Nesprin-2	2.32153308918692e-9	0.59789361901151
P02774	GC	Vitamin D-binding protein	8.760952030114822e-9	-0.793387366699688						Q9BZF2	OSBPL7	Oxysterol-binding protein-related protein 7	1.19480245374525e-5	0.635789541370216	O75608	LYPLA1	Acyl-protein thioesterase 1	6.850779605615499e-12	0.597413877796658
Q9UBX7	KLK11	Kallikrein-11	6.94999139466467e-7	-0.794399367924093						P00751	CFB	Complement factor B	0.00164602136822083	0.635723431202443	Q96BW5	PTER	Phosphotriesterase-related protein	6.62469003060826e-6	0.593177758473306
Q16853	AOC3	Membrane primary amine oxidase	0.00461338273948234	-0.794829404860678						P48065	SLC6A12	Sodium- and chloride-dependent betaine transporter	0.0341913002271071	0.635116833002453	Q16363	LAMA4	Laminin subunit alpha-4	0.00667723472704423	0.593129224754264
P51690	ARSL	Arylsulfatase L	1.08276138789831e-5	-0.795438945557075						O00338	SULT1C2	Sulfotransferase 1C2	1.8037026025918e-4	0.63455344082039	Q8TDX6	CSGALNACT1	Chondroitin sulfate N-acetylgalactosaminyltransferase 1	9.9709375690314e-4	0.59111690473667
O94760	DDAH1	N(G).N(G)-dimethylarginine dimethylaminohydrolase 1	3.07055056381736e-11	-0.797679263190453						P56199	ITGA1	Integrin alpha-1	0.00143672101101527	0.634050274018014	Q08357	SLC20A2	Sodium-dependent phosphate transporter 2	2.95150204389044e-7	0.59015480539701
Q96AX2	RAB37	Ras-related protein Rab-37	7.37054808303176e-6	-0.797932340136811						Q63HM1	AFMID	Kynurenine formamidase	0.00311949125614449	0.633945240229764	Q9P2M7	CGN	Cingulin	6.65514899653827e-5	0.59013913100933
P34741	SDC2	Syndecan-2	2.67652207610849e-8	-0.800215764881466						Q9Y2C2	UST	Uronyl 2-sulfotransferase	0.00665355666376735	0.63372713969934	Q96KN1	LRATD2	Protein LRATD2	8.58835855413565e-6	0.589697170253434
Q9NQT8	KIF13B	Kinesin-like protein KIF13B	3.54704177703006e-22	-0.801605834309486						Q9Y616	IRAK3	Interleukin-1 receptor-associated kinase 3	0.00128686041432916	0.633211594963311	Q9Y394	DHRS7	Dehydrogenase/reductase SDR family member 7	2.02895580380029e-6	0.589513076325963
O43490	PROM1	Prominin-1	2.6536262391259103e-9	-0.803186647556948						Q9UNA0	ADAMTS5	A disintegrin and metalloproteinase with thrombospondin motifs 5	0.00687781258745423	0.629637566195861	P15311	EZR	Ezrin	7.47075475226963e-6	0.589349698541003
Q9H1C7	CYSTM1	Cysteine-rich and transmembrane domain-containing protein 1	1.00566210242623e-7	-0.805695210693269						Q969Z3	MTARC2	Mitochondrial amidoxime reducing component 2	3.141049543599e-4	0.629118481642452	P25105	PTAFR	Platelet-activating factor receptor	0.00540665502773902	0.588610723168531
Q7Z3B1	NEGR1	Neuronal growth regulator 1	4.8862888460707e-4	-0.806125121830281						Q8WUP2	FBLIM1	Filamin-binding LIM protein 1	9.25005627786696e-6	0.6290988672302	Q9H939	PSTPIP2	Proline-serine-threonine phosphatase-interacting protein 2	4.38058338090873e-6	0.585842877992345
P27338	MAOB	Amine oxidase [flavin-containing] B	6.81919905992094e-5	-0.80898874855944						Q9H3S4	TPK1	Thiamin pyrophosphokinase 1	0.00100591302061116	0.628450141188983	Q96JQ2	CLMN	Calmin	8.59723321920677e-6	-0.586171418541516
Q9UMS6	SYNPO2	Synaptopodin-2	1.15768926222837e-5	-0.809545122418456						O95858	TSPAN15	Tetraspanin-15	2.63401462317007e-5	0.628387526664391	Q8WXI7	MUC16	Mucin-16	0.0120567377592284	-0.5880500814259
O76076	CCN5	CCN family member 5	6.5533771592549e-4	-0.809898604001602						Q8WXI4	ACOT11	Acyl-coenzyme A thioesterase 11	0.00119995705935421	0.627943321115947	Q5T2T1	MPP7	MAGUK p55 subfamily member 7	1.81811792123308e-5	-0.588612756022675
P52895	AKR1C2	Aldo-keto reductase family 1 member C2	5.32719203051729e-6	-0.810334631016776						P36955	SERPINF1	Pigment epithelium-derived factor	0.0128847459306666	0.627576769606287	P08123	COL1A2	Collagen alpha-2(I) chain	0.00677297208951625	-0.591153490992708
O43704	SULT1B1	Sulfotransferase 1B1	3.2707517528541e-5	-0.812457507733532						Q9Y2G3	ATP11B	Phospholipid-transporting ATPase IF	1.1442197585713e-4	0.627142937120177	P35237	SERPINB6	Serpin B6	3.2332114766421e-4	-0.592624657860085
Q6PCB6	ABHD17C	Alpha/beta hydrolase domain-containing protein 17C	1.62405596198546e-8	-0.812554103555115						P57735	RAB25	Ras-related protein Rab-25	6.3468065184112e-4	0.626612049286561	O75531	BANF1	Barrier-to-autointegration factor	1.05317983990171e-7	-0.595013007280215
P39059	COL15A1	Collagen alpha-1(XV) chain	3.94889515277426e-8	-0.816235325266158						Q5HYK7	SH3D19	SH3 domain-containing protein 19	9.2280083394865e-4	0.626424973598044	Q9NZU5	LMCD1	LIM and cysteine-rich domains protein 1	0.00205122765501197	-0.595098421257552
P08185	SERPINA6	Corticosteroid-binding globulin	1.45153230421272e-8	-0.816523038903156						Q7L5L3	GDPD3	Lysophospholipase D GDPD3	0.0160825521832546	0.626187397992841	P54687	BCAT1	Branched-chain-amino-acid aminotransferase. cytosolic	0.0262135729315064	-0.595655271418179
Q9Y6U3	SCIN	Scinderin	2.51965402343606e-9	-0.822151056689368						Q5SRH9	TTC39A	Tetratricopeptide repeat protein 39A	0.0277094906604036	0.624589501011021	Q96LJ7	DHRS1	Dehydrogenase/reductase SDR family member 1	1.45205960008946e-5	-0.597196686712817
Q9H7D0	DOCK5	Dedicator of cytokinesis protein 5	1.1689175566764798e-19	-0.822601332237118						Q9Y5H2	PCDHGA11	Protocadherin gamma-A11	0.00334080342665478	0.624491455983149	O75525	KHDRBS3	KH domain-containing. RNA-binding. signal transduction-associated protein 3	6.0105993914176e-4	-0.598586139204819
P61626	LYZ	Lysozyme C	1.7650599966614e-4	-0.826292010858216						Q8IZV5	RDH10	Retinol dehydrogenase 10	0.0337626076643027	0.62410733218603	Q9H7C9	AAMDC	Mth938 domain-containing protein	1.53389367892546e-5	-0.601912812835211
A0A075B6I4	IGLV10-54	Immunoglobulin lambda variable 10-54	6.29876981204647e-7	-0.82711446425298						Q9Y6N5	SQOR	Sulfide:quinone oxidoreductase. mitochondrial	5.2039906045539e-4	0.623211016109112	Q9BYE9	CDHR2	Cadherin-related family member 2	0.0419976542872009	-0.602469845924296
P08294	SOD3	Extracellular superoxide dismutase [Cu-Zn]	2.1185951144267e-4	-0.827705956189542						P03956	MMP1	Interstitial collagenase	0.0184434404950991	0.622568990505848	P09488	GSTM1	Glutathione S-transferase Mu 1	0.0435559057304589	-0.610600093489656
A0A1B0GV96	CHD9NB	CHD9 neighbor protein	0.00745958698486351	-0.833593258451386						P02765	AHSG	Alpha-2-HS-glycoprotein	0.0172773252698052	0.621856560144675	O60888	CUTA	Protein CutA	1.1028319707763902e-9	-0.612193396315083
O15327	INPP4B	Inositol polyphosphate 4-phosphatase type II	1.89065984676799e-13	-0.837061576617888						Q6UXI7	VIT	Vitrin	0.0487289135620761	0.621828616116717	O00479	HMGN4	High mobility group nucleosome-binding domain-containing protein 4	4.31798809743561e-5	-0.613143329250425
Q14651	PLS1	Plastin-1	4.771254955376259e-11	-0.839999430388323						Q2TAC2	CCDC57	Coiled-coil domain-containing protein 57	0.00398140273686455	0.621472489514968	Q99715	COL12A1	Collagen alpha-1(XII) chain	0.0387157682103642	-0.614488942078879
Q09327	MGAT3	Beta-1.4-mannosyl-glycoprotein 4-beta-N-acetylglucosaminyltransferase	6.94091864438313e-10	-0.843948235540537						P13797	PLS3	Plastin-3	0.00288122330326262	0.620675572666935	P52799	EFNB2	Ephrin-B2	6.9214344562465e-4	-0.616139293218541
Q16270	IGFBP7	Insulin-like growth factor-binding protein 7	7.65428904273006e-10	-0.845359746299435						Q13976	PRKG1	cGMP-dependent protein kinase 1	0.00501957874701618	0.619819084664329	P05787	KRT8	Keratin. type II cytoskeletal 8	0.0041452134605257	-0.616284988437299
Q8TC26	TMEM163	Transmembrane protein 163	3.36781011835452e-6	-0.845850096205464						Q9Y2J8	PADI2	Protein-arginine deiminase type-2	0.0297456621157811	0.61963535594783	P10412	H1-4	Histone H1.4	8.2281856933913e-5	-0.618050151380842
Q92484	SMPDL3A	Acid sphingomyelinase-like phosphodiesterase 3a	2.30293132008682e-6	-0.850033545161844						O60760	HPGDS	Hematopoietic prostaglandin D synthase	8.7563641153387e-4	0.618845396479529	P05783	KRT18	Keratin. type I cytoskeletal 18	0.0012475019587691	-0.623260175363891
P25311	AZGP1	Zinc-alpha-2-glycoprotein	1.08560353280327e-9	-0.850664583043548						P29972	AQP1	Aquaporin-1	0.0235919117280827	0.618149998032865	Q9H8H3	TMT1A	N6-adenosine-methyltransferase TMT1A	2.02468859547918e-5	-0.628082994581476
P02750	LRG1	Leucine-rich alpha-2-glycoprotein	4.157326835634441e-9	-0.854317733247985						P12259	F5	Coagulation factor V	0.0109033159717845	0.617553284589877	Q9BWW4	SSBP3	Single-stranded DNA-binding protein 3	8.19834536905058e-9	-0.629368067855697
Q14353	GAMT	Guanidinoacetate N-methyltransferase	7.21814956681508e-14	-0.855737268188514						P12931	SRC	Proto-oncogene tyrosine-protein kinase Src	8.45338977422385e-7	0.616444296629275	O75936	BBOX1	Gamma-butyrobetaine dioxygenase	0.0214231251160847	-0.631140288319366
Q8TAD7	OCC1	Overexpressed in colon carcinoma 1 protein	8.06188664820594e-5	-0.855909771477489						P05787	KRT8	Keratin. type II cytoskeletal 8	0.0123123367065347	0.616071585412234	Q9H0Z9	RBM38	RNA-binding protein 38	0.00225985419854842	-0.632400358450289
Q96E40	SPACA9	Sperm acrosome-associated protein 9	0.0258500023384407	-0.861589831035398						O43301	HSPA12A	Heat shock 70 kDa protein 12A	0.0266542730239398	0.615128414051117	P06703	S100A6	Protein S100-A6	0.00148009058345665	-0.635315410936071
Q8WWA0	ITLN1	Intelectin-1	0.00670100667689052	-0.863733233951345						Q8N3V7	SYNPO	Synaptopodin	0.00218171200660857	0.614530230162087	P08237	PFKM	ATP-dependent 6-phosphofructokinase. muscle type	1.39249623206347e-8	-0.638732037895457
P19440	GGT1	Glutathione hydrolase 1 proenzyme	7.636001406599e-4	-0.866555952953899						Q12979	ABR	Active breakpoint cluster region-related protein	8.72328261284689e-7	0.614435586337777	P19544	WT1	Wilms tumor protein	9.8775479172566e-4	-0.641685485289154
P20337	RAB3B	Ras-related protein Rab-3B	3.41828404020782e-9	-0.868206251576217						P14410	SI	Sucrase-isomaltase. intestinal	0.0380663896276986	0.614388126017147	P52564	MAP2K6	Dual specificity mitogen-activated protein kinase kinase 6	3.22730003311324e-7	-0.645515304975702
O75356	ENTPD5	Nucleoside diphosphate phosphatase ENTPD5	2.67711363392695e-13	-0.868207303097221						O76041	NEBL	Nebulette	0.0138558725979976	0.61383845537887	P02452	COL1A1	Collagen alpha-1(I) chain	0.00449792394688541	-0.650595966053345
Q8NBJ4	GOLM1	Golgi membrane protein 1	8.850620927120542e-14	-0.869407307192226						P02652	APOA2	Apolipoprotein A-II	0.0184048372460223	0.613411063548536	O00264	PGRMC1	Membrane-associated progesterone receptor component 1	6.32532085533082e-9	-0.651565374325832
P48307	TFPI2	Tissue factor pathway inhibitor 2	5.2916920884905e-4	-0.871094172513831						Q96HD9	ACY3	N-acyl-aromatic-L-amino acid amidohydrolase (carboxylate-forming)	0.00279181087020712	0.61335715404087	Q15392	DHCR24	Delta(24)-sterol reductase	0.0154463976523375	-0.655353114985832
P13688	CEACAM1	Carcinoembryonic antigen-related cell adhesion molecule 1	3.41004377035559e-5	-0.872741225985462						Q9BY15	ADGRE3	Adhesion G protein-coupled receptor E3	0.00709185473382168	0.612655828211002	P16455	MGMT	Methylated-DNA--protein-cysteine methyltransferase	1.41741429446526e-8	-0.659375405746182
Q12860	CNTN1	Contactin-1	6.52878501742173e-7	-0.874649460366975						P01859	IGHG2	Immunoglobulin heavy constant gamma 2	0.0123870305234723	0.612631045685738	Q9H6I2	SOX17	Transcription factor SOX-17	3.5912163771768e-4	-0.665168905138019
Q7L4P6	BEND5	BEN domain-containing protein 5	1.1825548107088e-4	-0.874976357744158						P10643	C7	Complement component C7	0.0201223203853303	0.612466106649459	Q14938	NFIX	Nuclear factor 1 X-type	2.33996149817357e-6	-0.667767234706714
Q8WWM9	CYGB	Cytoglobin	3.896537545676e-11	-0.878314873940955						Q8IXK2	GALNT12	Polypeptide N-acetylgalactosaminyltransferase 12	1.87798846683576e-6	0.612351664482014	Q9BRR3	PGAP4	Post-GPI attachment to proteins factor 4	1.92192329782583e-5	-0.674763659847927
Q86SQ4	ADGRG6	Adhesion G-protein coupled receptor G6	1.42808819722392e-7	-0.879672572927146						Q86UW7	CADPS2	Calcium-dependent secretion activator 2	2.5501176382024e-7	0.612256138844238	Q9NY46	SCN3A	Sodium channel protein type 3 subunit alpha	0.0232407175833962	-0.677205862494096
Q8TC71	SPATA18	Mitochondria-eating protein	7.728332279696e-4	-0.880471038196644						P01009	SERPINA1	Alpha-1-antitrypsin	0.00718518414119884	0.612249066565287	Q9UN36	NDRG2	Protein NDRG2	5.9720300372313e-4	-0.678511750952447
P36952	SERPINB5	Serpin B5	3.97050449295584e-5	-0.889380267815319						Q8WZ73	RFFL	E3 ubiquitin-protein ligase rififylin	3.13136547894213e-5	0.611937952837359	P14649	MYL6B	Myosin light chain 6B	1.30091120407698e-9	-0.687619981542043
Q9NSC7	ST6GALNAC1	Alpha-N-acetylgalactosaminide alpha-2.6-sialyltransferase 1	5.04191392759261e-5	-0.892277126693956						P33908	MAN1A1	Mannosyl-oligosaccharide 1.2-alpha-mannosidase IA	7.7194651463252e-4	0.61082115946125	P12277	CKB	Creatine kinase B-type	0.0232914080123505	-0.692020291940823
P98088	MUC5AC	Mucin-5AC	1.4626114745055e-7	-0.89302439370569						P16035	TIMP2	Metalloproteinase inhibitor 2	0.00452806131717993	0.610551146763903	Q14980	NUMA1	Nuclear mitotic apparatus protein 1	1.1561533303268998e-13	-0.706443638158389
P09237	MMP7	Matrilysin	2.42202647789215e-5	-0.901366091605029						O95571	ETHE1	Persulfide dioxygenase ETHE1. mitochondrial	3.226604962003e-4	0.610210590840786	P78310	CXADR	Coxsackievirus and adenovirus receptor	8.05523363608341e-6	-0.713983930056241
Q9Y342	PLLP	Plasmolipin	5.61525086508735e-8	-0.914575327440368						O95857	TSPAN13	Tetraspanin-13	0.00221547546602672	0.610199842494951	Q04941	PLP2	Proteolipid protein 2	2.1047778035498e-4	-0.727889477954497
Q6UWY5	OLFML1	Olfactomedin-like protein 1	3.1303876744075e-4	-0.914697109236855						P11245	NAT2	Arylamine N-acetyltransferase 2	7.1477288794967e-4	0.610182805983287	P78347	GTF2I	General transcription factor II-I	2.88664028626739e-10	-0.732037188711317
P13928	ANXA8	Annexin A8	2.3581796291413e-4	-0.914953100342886						A0A0C4DH36	IGHV3-38	Probable non-functional immunoglobulin heavy variable 3-38	0.012319206483675	0.609861704594801	P20962	PTMS	Parathymosin	3.46683634363481e-6	-0.733201967230793
Q05707	COL14A1	Collagen alpha-1(XIV) chain	3.7889768263654e-4	-0.917300383772142						Q07075	ENPEP	Glutamyl aminopeptidase	2.3605960108098e-4	0.609564027667565	Q14195	DPYSL3	Dihydropyrimidinase-related protein 3	0.00167071591810797	-0.739517835395269
Q8IZV5	RDH10	Retinol dehydrogenase 10	3.45830422987011e-8	-0.918082566031226						Q9Y5Z0	BACE2	Beta-secretase 2	0.00148317857457864	0.609459902384061	Q92522	H1-10	Histone H1.10	1.51927274511115e-9	-0.74211432857367
Q9GZM7	TINAGL1	Tubulointerstitial nephritis antigen-like	2.15372093398656e-10	-0.922482842368906						Q12965	MYO1E	Unconventional myosin-Ie	6.30936798221072e-8	0.608193701752549	Q99584	S100A13	Protein S100-A13	1.43986371350187e-6	-0.74322421925743
O43570	CA12	Carbonic anhydrase 12	8.76056438839521e-7	-0.924123218296973						O43236	SEPTIN4	Septin-4	8.5733166878471e-4	0.608155361517651	P55285	CDH6	Cadherin-6	0.0111986766274582	-0.743339632635747
P30039	PBLD	Phenazine biosynthesis-like domain-containing protein	1.93339256386994e-13	-0.924753638103931						A6NGB9	WIPF3	WAS/WASL-interacting protein family member 3	0.017950260021359202	0.607949106497657	Q96ME7	ZNF512	Zinc finger protein 512	1.42840861625276e-10	-0.745665317221274
P07148	FABP1	Fatty acid-binding protein. liver	0.00593811270674846	-0.934731170476405						Q13443	ADAM9	Disintegrin and metalloproteinase domain-containing protein 9	6.77856179850389e-5	0.607726551349265	Q15911	ZFHX3	Zinc finger homeobox protein 3	2.906274594872e-4	-0.746774015186806
P00918	CA2	Carbonic anhydrase 2	3.22160549216524e-8	-0.940008119147526						O14817	TSPAN4	Tetraspanin-4	0.00935940794829229	0.606308993746366	Q15125	EBP	3-beta-hydroxysteroid-Delta(8).Delta(7)-isomerase	1.8098585286838e-5	-0.750058561734222
P08581	MET	Hepatocyte growth factor receptor	1.51587252700016e-10	-0.945380318319962						Q00534	CDK6	Cyclin-dependent kinase 6	0.00105569615353079	0.606288029309519	P07311	ACYP1	Acylphosphatase-1	4.72774932053409e-8	-0.753688855870145
P00326	ADH1C	Alcohol dehydrogenase 1C	2.4299399425073e-4	-0.950668664002074						Q15043	SLC39A14	Metal cation symporter ZIP14	8.8544707785783e-5	0.605075986067492	Q96CX2	KCTD12	BTB/POZ domain-containing protein KCTD12	8.88668238961965e-6	-0.753841769585017
Q14112	NID2	Nidogen-2	2.87132894359692e-10	-0.953270513868166						P08603	CFH	Complement factor H	0.00770769124604483	0.604627427120496	P0CW19;P0CW20	LIMS3;LIMS4	LIM and senescent cell antigen-like-containing domain protein 3;LIM and senescent cell antigen-like-containing domain protein 4	2.87124589295155e-5	-0.754651785067854
Q99988	GDF15	Growth/differentiation factor 15	6.51875394026438e-8	-0.95670773125892306						Q7Z3Q1	SLC46A3	Lysosomal proton-coupled steroid conjugate and bile acid symporter SLC46A3	0.00147484722571203	0.603044412760183	Q6ZS46	NA	Putative uncharacterized protein FLJ45840	0.0291355040080926	-0.754865129236368
Q9H190	SDCBP2	Syntenin-2	1.25157577245187e-7	-0.960152530502974						Q9BRG2	SH2D3A	SH2 domain-containing protein 3A	9.8064088293567e-4	0.601943800348925	Q9NZC4	EHF	ETS homologous factor	0.0169941434607772	-0.756915318766935
P32929	CTH	Cystathionine gamma-lyase	5.37489258550568e-9	-0.961241667369643						Q99618	CDCA3	Cell division cycle-associated protein 3	0.00240459462105008	0.600323885280922	P27338	MAOB	Amine oxidase [flavin-containing] B	0.0134744101313502	-0.763510561869353
P07093	SERPINE2	Glia-derived nexin	3.10233972021895e-5	-0.963168245860615						Q6UXY8	TMC5	Transmembrane channel-like protein 5	0.00230995023297955	0.600032375860088	Q9UJC5	SH3BGRL2	SH3 domain-binding glutamic acid-rich-like protein 2	1.93353537294063e-6	-0.768322235006256
Q9Y625	GPC6	Glypican-6	6.42038586977735e-7	-0.96655061260316						Q96FL9	GALNT14	Polypeptide N-acetylgalactosaminyltransferase 14	0.0173865326188398	0.598910992224403	P51648	ALDH3A2	Aldehyde dehydrogenase family 3 member A2	7.4845990922111e-15	-0.7706539119746
P62736	ACTA2	Actin. aortic smooth muscle	7.2045443860201e-4	-0.966632847291431						Q96NY7	CLIC6	Chloride intracellular channel protein 6	0.0236537420452124	0.598739914298084	P15018	LIF	Leukemia inhibitory factor	0.0238898083793828	-0.772002995922836
Q16769	QPCT	Glutaminyl-peptide cyclotransferase	1.06477965907107e-6	-0.97150439897699						P24557	TBXAS1	Thromboxane-A synthase	0.00152524008591986	0.598302586746193	Q56VL3	OCIAD2	OCIA domain-containing protein 2	1.5960315177578e-4	-0.774428835391623
P01008	SERPINC1	Antithrombin-III	1.06337617951066e-6	-0.982998159996122						O75689	ADAP1	Arf-GAP with dual PH domain-containing protein 1	1.2261565754211e-4	0.597543892592167	Q9BW30	TPPP3	Tubulin polymerization-promoting protein family member 3	0.00511372736104156	-0.789019214832226
Q12929	EPS8	Epidermal growth factor receptor kinase substrate 8	3.85815023556057e-18	-0.987587583695936						P16671	CD36	Platelet glycoprotein 4	0.0140661960071883	0.597503913726605	Q9NRN5	OLFML3	Olfactomedin-like protein 3	0.00980941751314193	-0.798733964862283
P01033	TIMP1	Metalloproteinase inhibitor 1	1.8835050872535e-8	-0.987754280479056						P07360	C8G	Complement component C8 gamma chain	0.0175026435582704	0.595287422781048	P26022	PTX3	Pentraxin-related protein PTX3	0.0154522532218597	-0.801606662305966
P51993	FUT6	4-galactosyl-N-acetylglucosaminide 3-alpha-L-fucosyltransferase FUT6	0.0480085102997787	-0.993895225858039						P01762	IGHV3-11	Immunoglobulin heavy variable 3-11	0.0173865326188398	0.59380676124591	P0CG29;P0CG30	GSTT2;GSTT2B	Glutathione S-transferase theta-2;Glutathione S-transferase theta-2B	0.00163770373620977	-0.809518644968988
O00391	QSOX1	Sulfhydryl oxidase 1	1.84205301553733e-12	-0.999567046779275						Q13797	ITGA9	Integrin alpha-9	0.00168463611107078	0.592133864474238	Q15847	ADIRF	Adipogenesis regulatory factor	9.0758265341447e-4	-0.811644465999318
Q9Y2S2	CRYL1	Lambda-crystallin homolog	1.5622154203203298e-19	-1.02468043183629						Q9NR12	PDLIM7	PDZ and LIM domain protein 7	0.0111455227438986	0.592009713678182	Q12857	NFIA	Nuclear factor 1 A-type	3.7790437580417e-8	-0.812279361275031
P17301	ITGA2	Integrin alpha-2	2.5294120300352903e-15	-1.04452536348871						P12829	MYL4	Myosin light chain 4	0.0173622905255979	0.591247277754269	P15144	ANPEP	Aminopeptidase N	0.00637810994990097	-0.817146081473789
O00748	CES2	Cocaine esterase	1.08101226319495e-8	-1.04884036181912						P46952	HAAO	3-hydroxyanthranilate 3.4-dioxygenase	0.0038294674182734	0.590632062166068	Q96A37	RNF166	E3 ubiquitin-protein ligase RNF166	2.6118472508537e-4	-0.820360979586584
P80188	LCN2	Neutrophil gelatinase-associated lipocalin	1.23280961898397e-5	-1.0564989307574						Q04912	MST1R	Macrophage-stimulating protein receptor	0.00154408404742867	0.590624794562966	Q63HM9	PLCXD3	PI-PLC X domain-containing protein 3	0.0120698656621126	-0.820487625396202
O15438	ABCC3	ATP-binding cassette sub-family C member 3	7.019793474136161e-15	-1.05686181149794						P00450	CP	Ceruloplasmin	0.0111210828811879	0.590296465326682	Q9UBH6	XPR1	Solute carrier family 53 member 1	6.47744098660997e-7	-0.846467597463813
P55083	MFAP4	Microfibril-associated glycoprotein 4	1.8086647441067e-4	-1.06301153337035						Q07092	COL16A1	Collagen alpha-1(XVI) chain	0.0466839358537388	0.589866690688083	P43003	SLC1A3	Excitatory amino acid transporter 1	0.00108437598644212	-0.848249817747746
P42330	AKR1C3	Aldo-keto reductase family 1 member C3	4.45021278344074e-14	-1.06764421632354						A0A0A0MS15	IGHV3-49	Immunoglobulin heavy variable 3-49	0.0398676442963908	0.589375116854022	P06454	PTMA	Prothymosin alpha	1.61661362273563e-10	-0.850662181713075
O00194	RAB27B	Ras-related protein Rab-27B	2.27536257520961e-8	-1.06766800552868						P07951	TPM2	Tropomyosin beta chain	0.0396916078267133	0.58884713086729	P52943	CRIP2	Cysteine-rich protein 2	1.77097209667177e-9	-0.857362964442125
Q9BW04	SARG	Specifically androgen-regulated gene protein	8.08920752118667e-8	-1.07014574471811						P08473	MME	Neprilysin	0.0365507030757954	0.58846038969019	O15020	SPTBN2	Spectrin beta chain. non-erythrocytic 2	5.67925092151447e-8	-0.862650287597809
P07942	LAMB1	Laminin subunit beta-1	4.68599896426311e-14	-1.07635000824002						O75355	ENTPD3	Ectonucleoside triphosphate diphosphohydrolase 3	9.1468611433617e-4	0.588095744956719	Q02539	H1-1	Histone H1.1	1.3776290495118e-4	-0.869165408659254
P22105	TNXB	Tenascin-X	7.31652799490653e-5	-1.07981185847403						Q8NES3	LFNG	Beta-1.3-N-acetylglucosaminyltransferase lunatic fringe	0.0296032710684836	0.587889225056595	Q8IZQ5	SELENOH	Selenoprotein H	1.72879549261074e-6	-0.873603431559414
P31947	SFN	14-3-3 protein sigma	4.58144963759238e-8	-1.08200324420464						P15814	IGLL1	Immunoglobulin lambda-like polypeptide 1	0.0146987913166534	0.587401705223295	Q06828	FMOD	Fibromodulin	0.00517360530654159	-0.886018109364526
P09525	ANXA4	Annexin A4	3.2737100709897002e-15	-1.09256492076223						Q9BRR3	PGAP4	Post-GPI attachment to proteins factor 4	5.0289444512179e-4	0.587144718752935	Q13740	ALCAM	CD166 antigen	2.72056216380147e-5	-0.888087335026372
O75363	BCAS1	Breast carcinoma-amplified sequence 1	4.64874184457324e-5	-1.09885114494376						P20142	PGC	Gastricsin	0.0133155674740824	0.586961045643559	P55809	OXCT1	Succinyl-CoA:3-ketoacid coenzyme A transferase 1. mitochondrial	3.84904270023556e-10	-0.888682777332138
Q07654	TFF3	Trefoil factor 3	0.00627100627920321	-1.09910890114423						P11216	PYGB	Glycogen phosphorylase. brain form	3.21041065338938e-5	0.585755298077801	Q9Y6R7	FCGBP	IgGFc-binding protein	0.0161096585233426	-0.895717639003168
P21266	GSTM3	Glutathione S-transferase Mu 3	1.16062448566171e-12	-1.10777725544096						P33552	CKS2	Cyclin-dependent kinases regulatory subunit 2	0.0110218770517125	-0.586197437845276	O00712	NFIB	Nuclear factor 1 B-type	9.25378955376629e-10	-0.905657265164988
P20774	OGN	Mimecan	2.30947436177502e-5	-1.12118936087608						Q9UKA9	PTBP2	Polypyrimidine tract-binding protein 2	0.0120387185187593	-0.586435188390526	P49006	MARCKSL1	MARCKS-related protein	1.05529776851395e-9	-0.914269367311047
K7EJ46	SMIM22	Small integral membrane protein 22	6.77694916633646e-8	-1.13430475589726						P50443	SLC26A2	Sulfate transporter	0.00883528162135282	-0.591210816307536	P82970	HMGN5	High mobility group nucleosome-binding domain-containing protein 5	1.27528078122609e-6	-0.918371837938583
P19801	AOC1	Amiloride-sensitive amine oxidase [copper-containing]	2.1729605731031103e-9	-1.14173153945669						A6NDB9	PALM3	Paralemmin-3	0.0202058669317357	-0.592421662171692	O43175	PHGDH	D-3-phosphoglycerate dehydrogenase	3.86903355403903e-7	-0.924940045085988
O95154	AKR7A3	Aflatoxin B1 aldehyde reductase member 3	8.23603215230495e-7	-1.14194281244276						P33992	MCM5	DNA replication licensing factor MCM5	0.00203794801076596	-0.593279181834308	P23297	S100A1	Protein S100-A1	0.0452847076004715	-0.93271928390388
P56470	LGALS4	Galectin-4	0.001287379308407	-1.14571684970565						Q5T2T1	MPP7	MAGUK p55 subfamily member 7	2.3517182715974e-4	-0.593780962370793	Q86SK9	SCD5	Stearoyl-CoA desaturase 5	3.31050611185553e-6	-0.942997531357864
Q5TBC7	BCL2L15	Bcl-2-like protein 15	8.76288876769507e-7	-1.14958686837918						Q03112	MECOM	Histone-lysine N-methyltransferase MECOM	1.531422835804e-4	-0.59414927829395	Q96FQ6	S100A16	Protein S100-A16	8.50130430707521e-9	-0.955481548980202
P21397	MAOA	Amine oxidase [flavin-containing] A	9.44449111024299e-12	-1.15204587983944						Q01650	SLC7A5	Large neutral amino acids transporter small subunit 1	0.0301818776242958	-0.594262052702879	Q53EL6	PDCD4	Programmed cell death protein 4	3.86089515037058e-12	-0.956647228439635
O15195	VILL	Villin-like protein	2.04311641153626e-7	-1.15378465528616						P61073	CXCR4	C-X-C chemokine receptor type 4	0.0320599263929906	-0.594345936975822	O75475	PSIP1	PC4 and SFRS1-interacting protein	4.5325572035529e-12	-0.958014850185226
Q8N474	SFRP1	Secreted frizzled-related protein 1	4.85400814378935e-6	-1.15615862101512						P19022	CDH2	Cadherin-2	0.0314557931433095	-0.596335477557505	Q99959	PKP2	Plakophilin-2	2.90082362647861e-6	-0.962316176942284
P00352	ALDH1A1	Aldehyde dehydrogenase 1A1	7.22079708461772e-12	-1.16450681484664						P09874	PARP1	Poly [ADP-ribose] polymerase 1	8.55468805400603e-6	-0.59659917470043	O43174	CYP26A1	Cytochrome P450 26A1	0.0231904348114096	-0.964202005763154
Q99685	MGLL	Monoglyceride lipase	3.2737100709897002e-15	-1.18472041496619						Q92823	NRCAM	Neuronal cell adhesion molecule	0.00467440393337748	-0.605569215853007	Q96SQ9	CYP2S1	Cytochrome P450 2S1	5.090481750711e-4	-0.966660466258773
P35749	MYH11	Myosin-11	4.16652857272082e-6	-1.18889528099231						P13647	KRT5	Keratin. type II cytoskeletal 5	0.0463505131764204	-0.606598233006193	Q53FA7	TP53I3	Quinone oxidoreductase PIG3	2.45855663789716e-12	-0.977052273681835
P08263	GSTA1	Glutathione S-transferase A1	6.0465639461027e-4	-1.18987387142407						P47914	RPL29	Large ribosomal subunit protein eL29	6.3480291335382e-4	-0.608548527847184	Q969T4	UBE2E3	Ubiquitin-conjugating enzyme E2 E3	4.7561807729364e-6	-0.991699481329243
Q6UX06	OLFM4	Olfactomedin-4	3.93049752326304e-5	-1.19793227715064						O75475	PSIP1	PC4 and SFRS1-interacting protein	4.4490928439073e-4	-0.608777394653652	Q9HCY8	S100A14	Protein S100-A14	0.0119248199641423	-1.00820355782166
P09466	PAEP	Glycodelin	1.0224127073057e-4	-1.19981099340907						O95235	KIF20A	Kinesin-like protein KIF20A	7.441281742271e-4	-0.609789618613366	P50238	CRIP1	Cysteine-rich protein 1	2.78007595626263e-5	-1.01023864204037
Q8TD06	AGR3	Anterior gradient protein 3	2.18545308304356e-15	-1.20716404185093						Q03060	CREM	cAMP-responsive element modulator	9.321061053019e-4	-0.611243701963595	O00470	MEIS1	Homeobox protein Meis1	3.26962267928438e-6	-1.0146373905826
O95497	VNN1	Pantetheinase	4.0498536941012605e-9	-1.21168635487034						P42785	PRCP	Lysosomal Pro-X carboxypeptidase	9.25005627786696e-6	-0.612511979577203	P07919	UQCRH	Cytochrome b-c1 complex subunit 6. mitochondrial	6.1761242585598e-9	-1.0242510226347
Q9Y6R7	FCGBP	IgGFc-binding protein	2.43217050725882e-7	-1.2394743343737						O15230	LAMA5	Laminin subunit alpha-5	0.00572680511473602	-0.620652627430118	Q9P0M6	MACROH2A2	Core histone macro-H2A.2	7.75036886065142e-11	-1.05060732947665
Q9BWP8	COLEC11	Collectin-11	1.66871663244493e-7	-1.25964331144386						Q15645	TRIP13	Pachytene checkpoint protein 2 homolog	0.00145041019205993	-0.621296764898031	Q9UD71	PPP1R1B	Protein phosphatase 1 regulatory subunit 1B	0.0257285109703162	-1.05899225885242
P21217	FUT3	3-galactosyl-N-acetylglucosaminide 4-alpha-L-fucosyltransferase FUT3	9.67063076744234e-7	-1.27751418573258						Q96PP8	GBP5	Guanylate-binding protein 5	0.0196055851595321	-0.622143148610105	Q14508	WFDC2	WAP four-disulfide core domain protein 2	0.0100619606822733	-1.0734578734581
P40199	CEACAM6	Carcinoembryonic antigen-related cell adhesion molecule 6	1.65965197022169e-5	-1.31841156050872						Q15785	TOMM34	Mitochondrial import receptor subunit TOM34	9.53390528798808e-6	-0.622783102475529	P19022	CDH2	Cadherin-2	2.26849683763412e-6	-1.08476040580472
P27487	DPP4	Dipeptidyl peptidase 4	1.40283536291101e-9	-1.33143827685682						Q15773	MLF2	Myeloid leukemia factor 2	6.36391405638474e-5	-0.623648883733538	Q6ZMP0	THSD4	Thrombospondin type-1 domain-containing protein 4	6.62469003060826e-6	-1.08967336550518
P19075	TSPAN8	Tetraspanin-8	7.291424673721891e-9	-1.3587412601308						P14635	CCNB1	G2/mitotic-specific cyclin-B1	0.0127561753733215	-0.624117272851714	Q13228	SELENBP1	Methanethiol oxidase	1.13322941794863e-10	-1.15272099158101
Q93099	HGD	Homogentisate 1.2-dioxygenase	2.03455658047029e-8	-1.4394513194016						Q8IUS5	EPHX4	Epoxide hydrolase 4	0.0019600852452552	-0.633172076401831	P09455	RBP1	Retinol-binding protein 1	5.41485336955783e-7	-1.21752817365875
Q9HC84	MUC5B	Mucin-5B	8.74570717562545e-10	-1.44643979580607						P52701	MSH6	DNA mismatch repair protein Msh6	2.79094831272577e-5	-0.633536146360301	P09758	TACSTD2	Tumor-associated calcium signal transducer 2	3.36119452434932e-7	-1.3628493646078499
P25815	S100P	Protein S100-P	1.89848332646893e-9	-1.51092418592876						Q99584	S100A13	Protein S100-A13	5.0203280531173e-4	-0.639082065672289	Q07654	TFF3	Trefoil factor 3	0.0383523464198694	-1.38777887199057
Q9Y2T3	GDA	Guanine deaminase	4.64072879163583e-13	-1.51335159323801						Q9BWF3	RBM4	RNA-binding protein 4	4.00717700026278e-6	-0.640786800048863	Q9NZA1	CLIC5	Chloride intracellular channel protein 5	3.91612455957565e-6	-1.43767091025315
O60218	AKR1B10	Aldo-keto reductase family 1 member B10	2.4852607645246e-12	-1.62564281293981						Q9NPH2	ISYNA1	Inositol-3-phosphate synthase 1	3.2263690039341e-4	-0.641982324386163	P40424	PBX1	Pre-B-cell leukemia transcription factor 1	2.00029959121265e-14	-1.45645204244719
P06731	CEACAM5	Carcinoembryonic antigen-related cell adhesion molecule 5	0.00254857004531378	-1.66168841693437						Q9BWG6	SCNM1	Sodium channel modifier 1	5.61918648412107e-5	-0.642799462222313	Q9HCB6	SPON1	Spondin-1	8.45567534513435e-6	-1.49501523333223
Q8NFJ5	GPRC5A	Retinoic acid-induced protein 3	6.800175258222182e-14	-1.70258139053539						O15020	SPTBN2	Spectrin beta chain. non-erythrocytic 2	8.3288764260984e-4	-0.645067390529997	P29373	CRABP2	Cellular retinoic acid-binding protein 2	8.97763705029199e-7	-1.53291974436084
O75610	LEFTY1	Left-right determination factor 1	0.00302222372175457	-1.80164558382123						P25205	MCM3	DNA replication licensing factor MCM3	9.8484159394177e-4	-0.659090570790221	P06731	CEACAM5	Carcinoembryonic antigen-related cell adhesion molecule 5	0.0489763143331539	-1.56168881125485
O60635	TSPAN1	Tetraspanin-1	6.459917651094692e-14	-1.98892674008519						P02511	CRYAB	Alpha-crystallin B chain	0.0439327002775191	-0.665785259520595	O76070	SNCG	Gamma-synuclein	1.31322788241104e-6	-1.66705805466666
Q8NCR9	CLRN3	Clarin-3	0.00353076567983051	-2.0061888437504						Q9UGT4	SUSD2	Sushi domain-containing protein 2	0.0108332870693282	-0.666258757832076	P00995	SPINK1	Serine protease inhibitor Kazal-type 1	0.00728519173742433	-1.95015004975349
P18283	GPX2	Glutathione peroxidase 2	0.00797023498491656	-2.07645156805971						Q6NXG1	ESRP1	Epithelial splicing regulatory protein 1	0.00100591302061116	-0.678911983970877
Q96BQ1	FAM3D	Protein FAM3D	1.3927502240529e-4	-2.10784645446714						P33991	MCM4	DNA replication licensing factor MCM4	2.4587454945168e-4	-0.679456182663191
P01833	PIGR	Polymeric immunoglobulin receptor	1.12669260969531e-14	-2.11922970270023						O15347	HMGB3	High mobility group protein B3	9.53390528798808e-6	-0.682723363209966
Q9BYZ8	REG4	Regenerating islet-derived protein 4	0.0279349992358974	-2.12002482631447						Q8TEM1	NUP210	Nuclear pore membrane glycoprotein 210	6.77710594293582e-6	-0.68486232535137
P14091	CTSE	Cathepsin E	1.27884534958169e-6	-2.19476721887917						Q14566	MCM6	DNA replication licensing factor MCM6	6.2056680641738e-4	-0.685522767062151
O95994	AGR2	Anterior gradient protein 2 homolog	1.1689175566764798e-19	-2.71153915669209						Q53HL2	CDCA8	Borealin	3.1051486298318e-4	-0.692159714702989
P00995	SPINK1	Serine protease inhibitor Kazal-type 1	4.74563357822597e-5	-2.99894889523445						Q9UKS6	PACSIN3	Protein kinase C and casein kinase substrate in neurons protein 3	3.35749425373531e-5	-0.693432512130975
										Q9NPD8	UBE2T	Ubiquitin-conjugating enzyme E2 T	9.1103591554047e-4	-0.693565333277911
										Q9NZB8	MOCS1	Molybdenum cofactor biosynthesis protein 1	3.39487449724667e-5	-0.701782690021399
										Q8WXE9	STON2	Stonin-2	3.73973509833058e-5	-0.702365828246612
										O43347	MSI1	RNA-binding protein Musashi homolog 1	0.00164796507248638	-0.710654694472985
										P49736	MCM2	DNA replication licensing factor MCM2	3.4033439567655e-4	-0.713851722350896
										O60437	PPL	Periplakin	0.00168625889298227	-0.727401115777125
										P52292	KPNA2	Importin subunit alpha-1	0.00199058139433564	-0.73024710343388
										P51965	UBE2E1	Ubiquitin-conjugating enzyme E2 E1	2.8945195644105e-4	-0.737084620197734
										P33993	MCM7	DNA replication licensing factor MCM7	3.4355670394035e-4	-0.751651560306855
										A1L020	MEX3A	RNA-binding protein MEX3A	0.00230777082045765	-0.774272685536403
										Q9NZA1	CLIC5	Chloride intracellular channel protein 5	0.0274681101589271	-0.774569361859365
										O00592	PODXL	Podocalyxin	4.2746957774932e-4	-0.783760763684437
										Q8TAA9	VANGL1	Vang-like protein 1	9.58868006299039e-7	-0.785556633526633
										Q9ULP0	NDRG4	Protein NDRG4	0.0172251460838673	-0.802296047433658
										P11166	SLC2A1	Solute carrier family 2. facilitated glucose transporter member 1	0.00321171951187225	-0.803482230496588
										P40424	PBX1	Pre-B-cell leukemia transcription factor 1	7.3165017556001e-4	-0.820968190803447
										P05204	HMGN2	Non-histone chromosomal protein HMG-17	0.00360277079183609	-0.82096864347209
										P09651	HNRNPA1	Heterogeneous nuclear ribonucleoprotein A1	0.005579781928195	-0.831370986992038
										P15328	FOLR1	Folate receptor alpha	0.040967061363076	-0.831466493910025
										P26012	ITGB8	Integrin beta-8	0.00154408404742867	-0.844797161443025
										Q96DC8	ECHDC3	Enoyl-CoA hydratase domain-containing protein 3. mitochondrial	9.8484159394177e-4	-0.850646035736392
										P16402	H1-3	Histone H1.3	8.5894505090521e-4	-0.855446100409996
										P24864	CCNE1	G1/S-specific cyclin-E1	0.00512634809009881	-0.864467082621238
										Q15651	HMGN3	High mobility group nucleosome-binding domain-containing protein 3	1.33478752030748e-5	-0.86492675086544
										Q03169	TNFAIP2	Tumor necrosis factor alpha-induced protein 2	8.80963012901163e-5	-0.873480938883591
										O15551	CLDN3	Claudin-3	0.00286326014837911	-0.883173371770832
										P00966	ASS1	Argininosuccinate synthase	3.7330875417191e-4	-0.900629169655508
										P28289	TMOD1	Tropomodulin-1	3.2166890526712e-4	-0.905493084695708
										Q9H0Z9	RBM38	RNA-binding protein 38	5.33319431503924e-5	-0.919009708000683
										P08729	KRT7	Keratin. type II cytoskeletal 7	0.00833364221323042	-0.922270587280734
										O00470	MEIS1	Homeobox protein Meis1	4.06375608565192e-5	-0.923943192180733
										P40425	PBX2	Pre-B-cell leukemia transcription factor 2	2.26503362528304e-6	-0.927088900828142
										O75936	BBOX1	Gamma-butyrobetaine dioxygenase	0.00242204745010695	-0.929841049483247
										P52926	HMGA2	High mobility group protein HMGI-C	0.0160774736886454	-0.987171409827694
										P43003	SLC1A3	Excitatory amino acid transporter 1	6.2108010260563e-4	-0.996227416037667
										Q9BY67	CADM1	Cell adhesion molecule 1	3.48603174561063e-8	-1.00893341274009
										Q06710	PAX8	Paired box protein Pax-8	2.5786516487612e-4	-1.01226646218472
										Q9H3Y8	PPDPF	Pancreatic progenitor cell differentiation and proliferation factor	6.67684109781414e-8	-1.04852562516206
										Q9HCB6	SPON1	Spondin-1	0.00708978828997494	-1.0773913805168
										P78386	KRT85	Keratin. type II cuticular Hb5	0.010317597819449	-1.08190564153366
										Q16890	TPD52L1	Tumor protein D53	4.63949399381165e-7	-1.11025164443965
										Q719H9	KCTD1	BTB/POZ domain-containing protein KCTD1	1.26889828017459e-9	-1.12369518015087
										Q96RQ9	IL4I1	L-amino-acid oxidase	0.00166596427095615	-1.19013619444516
										Q7L266	ASRGL1	Isoaspartyl peptidase/L-asparaginase	5.4766601225943e-4	-1.26111611701269
										O76070	SNCG	Gamma-synuclein	0.00212218513616244	-1.27096746953591
										Q9P2K5	MYEF2	Myelin expression factor 2	2.28280004800466e-10	-1.30133826655067
										P29373	CRABP2	Cellular retinoic acid-binding protein 2	4.2420422380557e-4	-1.30924967223594
										P23219	PTGS1	Prostaglandin G/H synthase 1	3.87963162810508e-6	-1.40247277231955
										P55285	CDH6	Cadherin-6	1.14338076922103e-5	-1.41864073490069
										Q9Y617	PSAT1	Phosphoserine aminotransferase	1.87798846683576e-6	-1.44540464004638
										Q13938	CAPS	Calcyphosin	6.3099021162454e-4	-1.461215268279
										Q9BQI0	AIF1L	Allograft inflammatory factor 1-like	5.537685808294871e-9	-1.49599868713695
										O95436	SLC34A2	Sodium-dependent phosphate transport protein 2B	2.6423549901834e-4	-1.50627445516755
										Q7Z7D3	VTCN1	V-set domain-containing T-cell activation inhibitor 1	0.00617621973566648	-1.53099380057604
										P42771	CDKN2A	Cyclin-dependent kinase inhibitor 2A	2.07116707027598e-6	-1.62193062718852
										P50895	BCAM	Basal cell adhesion molecule	6.67398736856087e-12	-1.87113581933859
										P23297	S100A1	Protein S100-A1	9.50605765977703e-10	-2.96881603301881
False discovery rate (FDR) and fold change (FC) was acquired for the full proteome for respective histotype in the differential abundance analysis. FDR was adjusted for acquired two-sided p-values from t-tests using limma. CCC, Clear cell ovarian carcinoma; EC, Endometrioid ovarian carcinoma; HGSC, High-grade serous ovarian carcinoma; LGSC, Low-grade serous ovarian carcinoma; MC, Mucinous ovarian…

## Sheet: Table S4
Table S4 Results from differential abundance analysis after filtering for proteins significantly upregulated (FDR < 0.05, FC > 1.5) and downregulated (FDR < 0.05, FC < -1.5) for all pairwise comparisons
HGSC vs EC					HGSC vs MC					HGSC vs CCC					EC vs MC					EC vs CCC					MC vs CCC					HGSC vs SBL					MC vs MBL					SBL vs MBL					SBL vs SMBL
Protein Accession	Protein	Protein description	FDR	log2 FC (EC/HGSC)	Protein Accession	Protein	Protein description	FDR	log2 FC (MC/HGSC)	Protein Accession	Protein	Protein description	FDR	log2 FC (CCC/HGSC)	Protein Accession	Protein	Protein description	FDR	log2 FC (EC/MC)	Protein Accession	Protein	Protein description	FDR	log2 FC (EC/CCC)	Protein Accession	Protein	Protein description	FDR	log2 FC (MC/CCC)	Protein Accession	Protein	Protein description	FDR	log2 FC (HGSC/SBL)	Protein Accession	Protein	Protein description	FDR	log2 FC (MC/MBL)	Protein Accession	Protein	Protein description	FDR	log2 FC (SBL/MBL)	Protein Accession	Protein	Protein description	FDR	log2 FC (SBL/SMBL)
O76070	SNCG	Gamma-synuclein	4.48002536738739e-8	-2.05834522410087	P23297	S100A1	Protein S100-A1	2.19616037043965e-17	-3.89705864344512	O76070	SNCG	Gamma-synuclein	1.1071449366016301e-14	-2.52870804210123	P23297	S100A1	Protein S100-A1	8.1843691174109e-4	1.93198045731509	Q14508	WFDC2	WAP four-disulfide core domain protein 2	0.00363077418547507	1.62085167679697	P00995	SPINK1	Serine protease inhibitor Kazal-type 1	3.72888056617078e-6	3.49755659268976	P20591	MX1	Interferon-induced GTP-binding protein Mx1	5.68940339142402e-6	2.57411847720167	-	-	-	-	-	P23297	S100A1	Protein S100-A1	0.00101773732857716	4.51295771302916	-	-	-	-	-
P23297	S100A1	Protein S100-A1	4.11494271974712e-5	-1.96507818613003	P29373	CRABP2	Cellular retinoic acid-binding protein 2	1.95727387004378e-13	-2.30838006813899	P29373	CRABP2	Cellular retinoic acid-binding protein 2	7.148853726456429e-18	-2.45485797370392	Q13938	CAPS	Calcyphosin	0.00212104512366392	1.66699754978069	P09758	TACSTD2	Tumor-associated calcium signal transducer 2	2.09754272672718e-5	1.58798351274785	P06731	CEACAM5	Carcinoembryonic antigen-related cell adhesion molecule 5	8.29678820381092e-5	3.30569760057397	P05161	ISG15	Ubiquitin-like protein ISG15	3.00248507528297e-6	2.16629594783414						Q13938	CAPS	Calcyphosin	6.3176040840343e-4	3.74394609371199
Q13421	MSLN	Mesothelin	0.00107058487715859	-1.37379926833559	P50895	BCAM	Basal cell adhesion molecule	1.19135676626221e-17	-2.30338232678076	P23297	S100A1	Protein S100-A1	1.40543289967875e-7	-2.04257061104568	P42771	CDKN2A	Cyclin-dependent kinase inhibitor 2A	1.4902369217236e-4	1.49827489346892	P40424	PBX1	Pre-B-cell leukemia transcription factor 1	1.2475746137201e-8	1.40298977873239	Q9BYZ8	REG4	Regenerating islet-derived protein 4	0.0182116371065925	3.23212118794923	P04637	TP53	Cellular tumor antigen p53	0.00682283524246182	1.95669162336943						Q92876	KLK6	Kallikrein-6	0.00151716225029619	3.43907965665555
Q8WU39	MZB1	Marginal zone B- and B1-cell-specific protein	0.0125958668616299	-1.36181819351807	P42771	CDKN2A	Cyclin-dependent kinase inhibitor 2A	1.07237504208629e-13	-2.25778786998563	Q9HCB6	SPON1	Spondin-1	1.06533206988581e-7	-1.74421643853462	Q9P2K5	MYEF2	Myelin expression factor 2	4.35368460811523e-8	1.39904845790173	P29373	CRABP2	Cellular retinoic acid-binding protein 2	1.7116811295909e-4	1.39767933943116	O95994	AGR2	Anterior gradient protein 2 homolog	1.4457481240917802e-9	3.18976593796672	P52292	KPNA2	Importin subunit alpha-1	3.92787369154337e-6	1.67863346296811						Q7L266	ASRGL1	Isoaspartyl peptidase/L-asparaginase	2.2263005571223e-4	3.38792480475707
P15328	FOLR1	Folate receptor alpha	2.5652423511852e-4	-1.34149822958233	O76070	SNCG	Gamma-synuclein	5.233288722264911e-10	-2.23439662705798	P40424	PBX1	Pre-B-cell leukemia transcription factor 1	6.796943196230369e-19	-1.7245195928186	A1L020	MEX3A	RNA-binding protein MEX3A	1.08556310033331e-5	1.35761209033979	Q9P0M6	MACROH2A2	Core histone macro-H2A.2	7.68995661783242e-9	1.25004531100057	Q9Y6R7	FCGBP	IgGFc-binding protein	2.09331041228289e-12	3.01214890681699	Q9UN81	L1RE1	LINE-1 retrotransposable element ORF1 protein	0.00477500483457918	1.67419766429142						Q9HCB6	SPON1	Spondin-1	5.2935106323364e-4	3.37178581197605
P20591	MX1	Interferon-induced GTP-binding protein Mx1	7.6246832687015e-4	-1.29201937841705	P23219	PTGS1	Prostaglandin G/H synthase 1	1.10997393390934e-12	-2.03500581801871	Q9NZA1	CLIC5	Chloride intracellular channel protein 5	6.91477217339945e-7	-1.52470059690008	Q7L266	ASRGL1	Isoaspartyl peptidase/L-asparaginase	0.00746522468753054	1.27652097232013	Q9UD71	PPP1R1B	Protein phosphatase 1 regulatory subunit 1B	0.0350241076968621	1.20170426518061	P56470	LGALS4	Galectin-4	1.02473730272349e-6	2.99636417268621	P29728	OAS2	2'-5'-oligoadenylate synthase 2	5.09203016816018e-5	1.64728883587981						Q8TC71	SPATA18	Mitochondria-eating protein	0.00718023039607636	2.92756361878497
P23219	PTGS1	Prostaglandin G/H synthase 1	4.75534821256994e-5	-1.26734757087453	Q96RQ9	IL4I1	L-amino-acid oxidase	9.22759286471178e-8	-1.85998216243057	P42771	CDKN2A	Cyclin-dependent kinase inhibitor 2A	7.5093876783049e-7	-1.38714513424109	Q14508	WFDC2	WAP four-disulfide core domain protein 2	0.0359886293574283	1.27583778392176	Q53FA7	TP53I3	Quinone oxidoreductase PIG3	4.81667534789081e-10	1.16340520417191	P19075	TSPAN8	Tetraspanin-8	7.42625862121441e-12	2.81568559749048	P29373	CRABP2	Cellular retinoic acid-binding protein 2	0.00628064432043733	1.57584880920179						Q9BW30	TPPP3	Tubulin polymerization-promoting protein family member 3	1.1998600144786e-4	2.75550613015138
P00966	ASS1	Argininosuccinate synthase	7.15945421749269e-7	-1.24803068049667	P55285	CDH6	Cadherin-6	1.4045680248671302e-9	-1.83260264085326	P09758	TACSTD2	Tumor-associated calcium signal transducer 2	4.22739024534203e-6	-1.28389310904443	P29373	CRABP2	Cellular retinoic acid-binding protein 2	0.00201714014316778	1.25120143386622	Q13228	SELENBP1	Methanethiol oxidase	1.82245198337074e-6	1.16253335594788	O95154	AKR7A3	Aflatoxin B1 aldehyde reductase member 3	5.87792338709019e-11	2.81538297869635	P42224	STAT1	Signal transducer and activator of transcription 1-alpha/beta	1.29630320606285e-6	1.5024077848629						P56597	NME5	Nucleoside diphosphate kinase homolog 5	0.0309443930667527	2.44410227950719
P01906	HLA-DQA2	HLA class II histocompatibility antigen. DQ alpha 2 chain	0.00104095404223355	-1.19930641838079	Q9P2K5	MYEF2	Myelin expression factor 2	9.072221629631811e-17	-1.62954794027641	O00470	MEIS1	Homeobox protein Meis1	9.43664050267392e-10	-1.2665716575236	P52926	HMGA2	High mobility group protein HMGI-C	0.022318912048355	1.24300082539453	P82970	HMGN5	High mobility group nucleosome-binding domain-containing protein 5	4.40355637763803e-6	1.14970395004005	Q07654	TFF3	Trefoil factor 3	2.8177032324401e-4	2.65721618668469	P40305	IFI27	Interferon alpha-inducible protein 27. mitochondrial	0.0163476338031344	1.46506157313979						O14645	DNALI1	Axonemal dynein light intermediate polypeptide 1	0.0428521424778525	2.4199928539585
P50895	BCAM	Basal cell adhesion molecule	2.88659695395615e-5	-1.19738136690317	O95436	SLC34A2	Sodium-dependent phosphate transport protein 2B	4.58640180880246e-5	-1.60244054500948	O43175	PHGDH	D-3-phosphoglycerate dehydrogenase	1.0645125051005799e-11	-1.23418097219487	Q9Y617	PSAT1	Phosphoserine aminotransferase	3.6646403575343e-4	1.23564323082096	O43175	PHGDH	D-3-phosphoglycerate dehydrogenase	5.2212612704523e-6	1.08034078214009	Q6UX06	OLFM4	Olfactomedin-4	3.59213805781832e-5	2.38344243305878	P09914	IFIT1	Interferon-induced protein with tetratricopeptide repeats 1	2.6722763476613e-4	1.429717204733						Q6ZMP0	THSD4	Thrombospondin type-1 domain-containing protein 4	0.00122483468615236	2.31488299437433
Q9HCB6	SPON1	Spondin-1	0.00455677419559238	-1.18421638125868	Q9BQI0	AIF1L	Allograft inflammatory factor 1-like	5.88904218155641e-11	-1.60239246395514	Q13228	SELENBP1	Methanethiol oxidase	9.908392428302339e-11	-1.2065785210308	P78386	KRT85	Keratin. type II cuticular Hb5	0.0240394024604851	1.23233162397019	P09455	RBP1	Retinol-binding protein 1	0.00111765292665812	1.07868821815928	O75363	BCAS1	Breast carcinoma-amplified sequence 1	1.0786981853694e-6	2.22484171458281	O14879	IFIT3	Interferon-induced protein with tetratricopeptide repeats 3	4.8925451870825e-4	1.3423730745027						Q9NZA1	CLIC5	Chloride intracellular channel protein 5	0.0112859410294351	2.27010727959204
P29373	CRABP2	Cellular retinoic acid-binding protein 2	0.00284409405321571	-1.05717863427276	P29762	CRABP1	Cellular retinoic acid-binding protein 1	0.0339185272533039	-1.58383433997402	O75475	PSIP1	PC4 and SFRS1-interacting protein	2.97217236099803e-18	-1.20547264159742	Q7Z7D3	VTCN1	V-set domain-containing T-cell activation inhibitor 1	0.0483068087715286	1.21709566745124	Q969T4	UBE2E3	Ubiquitin-conjugating enzyme E2 E3	1.6039590344365e-4	1.06691103106831	P08263	GSTA1	Glutathione S-transferase A1	0.00612774530878912	2.07016681926235	Q15645	TRIP13	Pachytene checkpoint protein 2 homolog	1.99553948588886e-5	1.32515050578233						P58340	MLF1	Myeloid leukemia factor 1	0.0354793345266984	2.24873547270944
Q92876	KLK6	Kallikrein-6	0.034602716539736	-1.02653453900524	Q9Y617	PSAT1	Phosphoserine aminotransferase	1.02389766429727e-8	-1.51625330708801	P55285	CDH6	Cadherin-6	6.35976523974202e-6	-1.19902893690489	Q719H9	KCTD1	BTB/POZ domain-containing protein KCTD1	1.2630341991525e-6	1.12301518580258	Q9NZA1	CLIC5	Chloride intracellular channel protein 5	0.00978660978686893	1.066830022798	Q96SQ9	CYP2S1	Cytochrome P450 2S1	3.54896769241807e-8	2.02087882991724	Q9BXS6	NUSAP1	Nucleolar and spindle-associated protein 1	3.5472794396128e-4	1.32079810841174						Q9BY67	CADM1	Cell adhesion molecule 1	5.66383825260677e-6	2.08988016367331
Q96DC8	ECHDC3	Enoyl-CoA hydratase domain-containing protein 3. mitochondrial	2.3218685293489e-4	-1.00591002302832	Q7Z7D3	VTCN1	V-set domain-containing T-cell activation inhibitor 1	0.00344096093373086	-1.45063861517833	P26022	PTX3	Pentraxin-related protein PTX3	3.5058919473282e-4	-1.15966547944449	O95436	SLC34A2	Sodium-dependent phosphate transport protein 2B	0.0264094548068612	1.11281409275828	P49006	MARCKSL1	MARCKS-related protein	2.02853335663473e-7	1.06019719477681	O00194	RAB27B	Ras-related protein Rab-27B	2.73644665088242e-8	2.00399940695592	Q99661	KIF2C	Kinesin-like protein KIF2C	7.50586393493371e-5	1.29546706311137						Q8WXI7	MUC16	Mucin-16	0.00290541436974682	1.9782809889707
P05161	ISG15	Ubiquitin-like protein ISG15	0.00102990730507758	-1.00069487712191	Q9HCB6	SPON1	Spondin-1	7.13771722807384e-5	-1.42047877952698	P50238	CRIP1	Cysteine-rich protein 1	5.1200496601934e-6	-1.14498947423341	Q5GFL6	VWA2	von Willebrand factor A domain-containing protein 2	0.00102204043318129	1.1126640965844	P52564	MAP2K6	Dual specificity mitogen-activated protein kinase kinase 6	1.07016083930725e-10	1.05800800384285	Q9UGM3	DMBT1	Deleted in malig0t brain tumors 1 protein	8.0166112143675e-4	1.96763720546188	P01889	HLA-B	HLA class I histocompatibility antigen. B alpha chain	4.2055972721656e-4	1.28601580415012						Q04695	KRT17	Keratin. type I cytoskeletal 17	0.0491072984560246	1.96730338386857
P40305	IFI27	Interferon alpha-inducible protein 27. mitochondrial	0.0150456488296352	-0.981662007565997	Q7L266	ASRGL1	Isoaspartyl peptidase/L-asparaginase	9.39539710207203e-5	-1.4109119298450301	P43003	SLC1A3	Excitatory amino acid transporter 1	4.45605806637649e-6	-1.13681786195496	P50895	BCAM	Basal cell adhesion molecule	0.00114474856505656	1.10600095987759	P51648	ALDH3A2	Aldehyde dehydrogenase family 3 member A2	6.55115757646569e-14	0.987341469623459	Q9HCY8	S100A14	Protein S100-A14	1.9715224589914e-4	1.95136973193596	P08243	ASNS	Asparagine synthetase [glutamine-hydrolyzing]	5.36133535072319e-5	1.28386103098665						O60437	PPL	Periplakin	6.2298157324484e-4	1.9653258773404
Q96RQ9	IL4I1	L-amino-acid oxidase	0.0206341593185654	-0.976640446747528	P00966	ASS1	Argininosuccinate synthase	2.2767676174315e-9	-1.40175142521615	Q6ZMP0	THSD4	Thrombospondin type-1 domain-containing protein 4	5.5046494188832e-6	-1.1241106506768	Q9BY67	CADM1	Cell adhesion molecule 1	1.01576612621439e-5	1.06744611619098	Q53EL6	PDCD4	Programmed cell death protein 4	1.50551954599872e-7	0.981094365409664	P14091	CTSE	Cathepsin E	0.0306287611932157	1.94036701552023	Q9NVP2	ASF1B	Histone chaperone ASF1B	0.00108411684028207	1.2797117814693						P23219	PTGS1	Prostaglandin G/H synthase 1	0.0396095083232873	1.89272222901071
Q92918	MAP4K1	Mitogen-activated protein kinase kinase kinase kinase 1	1.2334174015923e-4	-0.958905750469282	P15328	FOLR1	Folate receptor alpha	1.8946916178085e-4	-1.34670345999608	P07919	UQCRH	Cytochrome b-c1 complex subunit 6. mitochondrial	2.6633609074934102e-9	-1.11887991964984	Q16890	TPD52L1	Tumor protein D53	1.7988674860372e-4	1.0286681737609	P06454	PTMA	Prothymosin alpha	4.42842927705555e-8	0.975605106948139	Q9HC84	MUC5B	Mucin-5B	3.0354874259096e-5	1.90852878547161	Q6P4A8	PLBD1	Phospholipase B-like 1	0.0180332499329727	1.27712287641096						O15034	RIMBP2	RIMS-binding protein 2	0.0102964836115299	1.86509447160882
P09914	IFIT1	Interferon-induced protein with tetratricopeptide repeats 1	2.3751562823366e-4	-0.94218171131544	Q719H9	KCTD1	BTB/POZ domain-containing protein KCTD1	4.88858824859775e-13	-1.31205551053366	Q9UBH6	XPR1	Solute carrier family 53 member 1	4.846719870013929e-11	-1.10720688276083	Q00266	MAT1A	S-adenosylmethionine synthase isoform type-1	0.0136839967591379	1.00357589000639	Q9BX79	STRA6	Receptor for retinol uptake STRA6	0.0154080205705463	0.969061968675724	Q9NSC7	ST6GALNAC1	Alpha-N-acetylgalactosaminide alpha-2.6-sialyltransferase 1	1.18816160447465e-5	1.87427922367313	P11388	TOP2A	DNA topoisomerase 2-alpha	5.6696955625634e-4	1.25955395393449						O15020	SPTBN2	Spectrin beta chain. non-erythrocytic 2	1.2950261924282e-4	1.8312893848122
P55285	CDH6	Cadherin-6	0.00706196439757568	-0.916656314770909	P43003	SLC1A3	Excitatory amino acid transporter 1	1.58059564159054e-6	-1.29078236342244	O15020	SPTBN2	Spectrin beta chain. non-erythrocytic 2	2.4155252209311898e-11	-1.06908950333959	O15551	CLDN3	Claudin-3	0.00841439111383729	0.997760037818441	Q86SK9	SCD5	Stearoyl-CoA desaturase 5	3.0882510153149e-4	0.96107214464538	Q9H190	SDCBP2	Syntenin-2	2.32412537353521e-8	1.8556360028962	Q9Y6K5	OAS3	2'-5'-oligoadenylate synthase 3	2.57674218070621e-5	1.25359075013411						Q06710	PAX8	Paired box protein Pax-8	0.0397688397591006	1.72213214023251
P05362	ICAM1	Intercellular adhesion molecule 1	0.00217926164600576	-0.891491159290251	P40425	PBX2	Pre-B-cell leukemia transcription factor 2	3.9975556145562495e-12	-1.27570839781478	P19022	CDH2	Cadherin-2	3.72717944690097e-6	-1.06633898176948	P51965	UBE2E1	Ubiquitin-conjugating enzyme E2 E1	6.92843971217726e-5	0.991585001832984	P07919	UQCRH	Cytochrome b-c1 complex subunit 6. mitochondrial	1.3143231335254e-4	0.949487211982675	Q9UD71	PPP1R1B	Protein phosphatase 1 regulatory subunit 1B	0.00165644420105108	1.80695407678586	P06493	CDK1	Cyclin-dependent kinase 1	8.1097730736653e-4	1.2532841941976						Q9P2K5	MYEF2	Myelin expression factor 2	0.00312123282045913	1.69099172801744
P32455	GBP1	Guanylate-binding protein 1	8.44414742341712e-6	-0.883966584848098	Q06710	PAX8	Paired box protein Pax-8	9.76152313270876e-7	-1.26318322918291	Q99959	PKP2	Plakophilin-2	5.54150813401519e-7	-1.0633036794564	P16402	H1-3	Histone H1.3	0.00134849507316448	0.989562842587413	O15020	SPTBN2	Spectrin beta chain. non-erythrocytic 2	7.56731491496176e-6	0.936597825409626	P98088	MUC5AC	Mucin-5AC	1.00879593210861e-8	1.78599430589333	Q8WWK9	CKAP2	Cytoskeleton-associated protein 2	0.0110456866162259	1.24445427982829						Q6KB66	KRT80	Keratin. type II cytoskeletal 80	0.00418383757032054	1.69062292836742
O14879	IFIT3	Interferon-induced protein with tetratricopeptide repeats 3	7.8266094084251e-4	-0.847761987717378	P16402	H1-3	Histone H1.3	1.0142218363966e-7	-1.25191447908624	P09455	RBP1	Retinol-binding protein 1	3.16883309654407e-5	-1.02577750205062	P50443	SLC26A2	Sulfate transporter	4.8532246657882e-4	0.972358357170057	Q56VL3	OCIAD2	OCIA domain-containing protein 2	7.004077909489e-4	0.929102869079502	O43174	CYP26A1	Cytochrome P450 26A1	5.2702444218951e-4	1.78589817484365	O00148	DDX39A	ATP-dependent RNA helicase DDX39A	1.63603418460496e-6	1.23029859044798						Q9H6L2	TMEM231	Transmembrane protein 231	0.00421556334275038	1.63929444830332
Q86VY4	TSPYL5	Testis-specific Y-encoded-like protein 5	7.7870242383332e-4	-0.832503897261669	Q9H0Z9	RBM38	RNA-binding protein 38	2.63213074388708e-9	-1.24719972224542	Q13421	MSLN	Mesothelin	0.00269787700085906	-1.02556856112953	Q92485	SMPDL3B	Acid sphingomyelinase-like phosphodiesterase 3b	0.00333409900568018	0.971265377779497	Q8IV56	PRR15	Proline-rich protein 15	8.2700884762885e-4	0.917610282282798	Q8WVV4	POF1B	Protein POF1B	2.56561656750392e-6	1.77073844087969	P42771	CDKN2A	Cyclin-dependent kinase inhibitor 2A	0.02466531945226	1.22491403157022						Q16890	TPD52L1	Tumor protein D53	0.00772743827028374	1.63830097465013
P28907	CD38	ADP-ribosyl cyclase/cyclic ADP-ribose hydrolase 1	0.00835528384733808	-0.830847114360716	Q16890	TPD52L1	Tumor protein D53	3.5247800832733702e-9	-1.2327847239007	Q14508	WFDC2	WAP four-disulfide core domain protein 2	0.0166781248466049	-1.02422258388738	O43347	MSI1	RNA-binding protein Musashi homolog 1	7.718634550233e-4	0.953610891070436	P55809	OXCT1	Succinyl-CoA:3-ketoacid coenzyme A transferase 1. mitochondrial	7.10379765261856e-6	0.893325660016004	P15144	ANPEP	Aminopeptidase N	2.49623712219509e-5	1.74256775960965	P10321	HLA-C	HLA class I histocompatibility antigen. C alpha chain	4.4111316301307e-4	1.2158639635218						O15231	ZNF185	Zinc finger protein 185	6.3176040840343e-4	1.58752266668038
P09913	IFIT2	Interferon-induced protein with tetratricopeptide repeats 2	3.7647944746068e-4	-0.827647191846617	P40424	PBX1	Pre-B-cell leukemia transcription factor 1	7.952780352810631e-9	-1.21172392528154	P23219	PTGS1	Prostaglandin G/H synthase 1	6.76430944238504e-5	-1.02038052006952	Q9BQI0	AIF1L	Allograft inflammatory factor 1-like	0.0026330020409825	0.952699716772692	O75475	PSIP1	PC4 and SFRS1-interacting protein	4.28316951897061e-7	0.892717858446201	Q63HM9	PLCXD3	PI-PLC X domain-containing protein 3	2.26362559106701e-5	1.67241053221734	Q03518	TAP1	Antigen peptide transporter 1	3.4957815564284e-4	1.2078668745628						P28289	TMOD1	Tropomodulin-1	0.0321822645312735	1.55791932669956
Q9Y4H4	GPSM3	G-protein-signaling modulator 3	0.027215839243344	-0.825757410938342	P52292	KPNA2	Importin subunit alpha-1	7.43845909031922e-10	-1.18968816096579	P06454	PTMA	Prothymosin alpha	3.15341492776013e-13	-1.00491671945334	P05204	HMGN2	Non-histone chromosomal protein HMG-17	0.00804797641854055	0.946024002537574	P78347	GTF2I	General transcription factor II-I	1.02685196604432e-9	0.891946468725672	Q8WWA0	ITLN1	Intelectin-1	0.021025738670527	1.67162291929515	Q15392	DHCR24	Delta(24)-sterol reductase	0.0390540517892048	1.18238957550853						O00592	PODXL	Podocalyxin	0.0159759875199984	1.49256002418481
Q96PP8	GBP5	Guanylate-binding protein 5	0.00510135611773975	-0.80683492817693	Q03169	TNFAIP2	Tumor necrosis factor alpha-induced protein 2	4.37867661463509e-8	-1.18070675856447	P52943	CRIP2	Cysteine-rich protein 2	6.7468715772436196e-12	-0.998141415577436	P09651	HNRNPA1	Heterogeneous nuclear ribonucleoprotein A1	0.0158172951776492	0.938612551141594	Q15911	ZFHX3	Zinc finger homeobox protein 3	0.00148878194823554	0.879499814354705	Q9BSE5	AGMAT	Guanidino acid hydrolase. mitochondrial	5.18343675009554e-6	1.66502912363493	P25205	MCM3	DNA replication licensing factor MCM3	2.1138292354859e-4	1.1791407341286						Q96FZ5	CMTM7	CKLF-like MARVEL transmembrane domain-containing protein 7	0.0363394433617659	1.49234605676298
Q9UN81	L1RE1	LINE-1 retrotransposable element ORF1 protein	0.0268347545824695	-0.793292337787684	O00470	MEIS1	Homeobox protein Meis1	8.046603763706291e-9	-1.18069560361967	O00712	NFIB	Nuclear factor 1 B-type	1.0644820505158801e-10	-0.986883452312654	P35219	CA8	Carbonic anhydrase-related protein	0.020082144419575	0.93345983902766	Q6NTF9	RHBDD2	Rhomboid domain-containing protein 2	9.19858103002421e-7	0.866304120012943	K7EJ46	SMIM22	Small integral membrane protein 22	1.5284697710188e-4	1.65447457837069	Q14807	KIF22	Kinesin-like protein KIF22	3.2314043086239e-4	1.15714335144727						Q9H977	WDR54	WD repeat-containing protein 54	1.1998600144786e-4	1.48948176752189
P19971	TYMP	Thymidine phosphorylase	0.00248356453002034	-0.791222795229066	P33993	MCM7	DNA replication licensing factor MCM7	7.3615649252417e-10	-1.16208458322764	Q9H0Z9	RBM38	RNA-binding protein 38	2.68275297328375e-7	-0.972498566666107	O00592	PODXL	Podocalyxin	0.00127601534292618	0.917270166999945	Q9P1F3	ABRACL	Costars family protein ABRACL	5.13481236485728e-8	0.861013888931986	O15195	VILL	Villin-like protein	2.5596797420785e-4	1.64312998094221	P49736	MCM2	DNA replication licensing factor MCM2	3.4195080488091e-4	1.1498274560218						Q03169	TNFAIP2	Tumor necrosis factor alpha-induced protein 2	0.0265604897349704	1.4538179822665
P09326	CD48	CD48 antigen	0.0183515687196471	-0.789039757533691	Q96DC8	ECHDC3	Enoyl-CoA hydratase domain-containing protein 3. mitochondrial	2.87269907209593e-6	-1.14652625067964	P16402	H1-3	Histone H1.3	7.69069359981026e-6	-0.971692526363004	P55285	CDH6	Cadherin-6	0.0218017485833371	0.915946326082349	P19022	CDH2	Cadherin-2	0.00602882923280686	0.856103283160073	P61626	LYZ	Lysozyme C	4.1743083381097e-4	1.59983727654238	Q9BT23	LIMD2	LIM domain-containing protein 2	0.0203266555868821	1.14511000616252						O00470	MEIS1	Homeobox protein Meis1	0.0110071750529814	1.45092446695863
P42224	STAT1	Signal transducer and activator of transcription 1-alpha/beta	7.87951229132102e-5	-0.773279184399371	Q13421	MSLN	Mesothelin	0.00246033173914587	-1.12523309861199	Q99584	S100A13	Protein S100-A13	2.96241600371885e-10	-0.971345012064281	O15347	HMGB3	High mobility group protein B3	2.9929579567541e-6	0.906408267717673	P12277	CKB	Creatine kinase B-type	0.0466912083469802	0.853500017853989	P27338	MAOB	Amine oxidase [flavin-containing] B	4.7562035635827103e-05	1.58608716135861	Q14566	MCM6	DNA replication licensing factor MCM6	3.6945517701183e-4	1.14363378058976						Q9Y2P4	SLC27A6	Long-chain fatty acid transport protein 6	0.0157719711658104	1.38913701613371
P29728	OAS2	2'-5'-oligoadenylate synthase 2	0.00495303704632119	-0.772289203929502	P26022	PTX3	Pentraxin-related protein PTX3	0.00197626028830108	-1.11367880743508	Q15392	DHCR24	Delta(24)-sterol reductase	2.7390595144936e-4	-0.971066675728219	P40424	PBX1	Pre-B-cell leukemia transcription factor 1	0.00116504549388711	0.890194111195337	Q99959	PKP2	Plakophilin-2	0.00340888136360763	0.851506384507084	P09467	FBP1	Fructose-1.6-bisphosphatase 1	1.719941922814e-7	1.51330634723614	P30511	HLA-F	HLA class I histocompatibility antigen. alpha chain F	0.0038698172795112	1.13467591321153						Q9UHL4	DPP7	Dipeptidyl peptidase 2	0.0163180257603739	1.37867730468712
O14933	UBE2L6	Ubiquitin/ISG15-conjugating enzyme E2 L6	1.18388492451841e-5	-0.76682709316478	P26012	ITGB8	Integrin beta-8	1.25083967583157e-5	-1.10098609316483	P54687	BCAT1	Branched-chain-amino-acid aminotransferase. cytosolic	2.1006944993717e-4	-0.965683631188673	Q06710	PAX8	Paired box protein Pax-8	0.00601374647086172	0.887950658927982	Q15125	EBP	3-beta-hydroxysteroid-Delta(8).Delta(7)-isomerase	4.3249430266701e-4	0.845832566680408	Q9Y625	GPC6	Glypican-6	9.1403164726144e-5	1.50377027860824	Q9UKA9	PTBP2	Polypyrimidine tract-binding protein 2	0.00479147145190321	1.13155888208394						P09104	ENO2	Gamma-enolase	0.0320791029368043	1.35295238109563
P42771	CDKN2A	Cyclin-dependent kinase inhibitor 2A	0.0348003910326405	-0.75951297651671	P49736	MCM2	DNA replication licensing factor MCM2	7.19683582005419e-10	-1.09926029826351	Q8IZQ5	SELENOH	Selenoprotein H	3.38211601206148e-7	-0.963888371998915	Q9H3Y8	PPDPF	Pancreatic progenitor cell differentiation and proliferation factor	6.1742445005085e-4	0.875059826792678	O00712	NFIB	Nuclear factor 1 B-type	1.43756482334578e-5	0.845405179897213	O15484	CAPN5	Calpain-5	2.83255314225621e-10	1.48290431794436	P33993	MCM7	DNA replication licensing factor MCM7	0.00106398330206705	1.11912697749573						Q96AJ1	CLUAP1	Clusterin-associated protein 1	2.4070482612941e-4	1.3487457602608799
P09936	UCHL1	Ubiquitin carboxyl-terminal hydrolase isozyme L1	0.0318194204797751	-0.74113603445061	Q9H3Y8	PPDPF	Pancreatic progenitor cell differentiation and proliferation factor	1.65179243617452e-8	-1.0946696648590999	Q9P2K5	MYEF2	Myelin expression factor 2	1.33572325615351e-8	-0.959698571147513	Q8N118	CYP4X1	Cytochrome P450 4X1	0.0361787093630059	0.874713287855266	P20962	PTMS	Parathymosin	1.0677750764656e-4	0.844583882610204	Q12864	CDH17	Cadherin-17	0.0131611422904357	1.47446285596124	P04439	HLA-A	HLA class I histocompatibility antigen. A alpha chain	3.4957815564284e-4	1.09953441049011						Q9NXB0	MKS1	Tectonic-like complex member MKS1	0.0155139847558018	1.33725605074242
A0PJW8	DAPL1	Death-associated protein-like 1	0.0408122777263029	-0.68862635876079	P52926	HMGA2	High mobility group protein HMGI-C	0.00732334497341617	-1.0864120225016	Q969T4	UBE2E3	Ubiquitin-conjugating enzyme E2 E3	1.86731300215386e-5	-0.955852118000682	P40425	PBX2	Pre-B-cell leukemia transcription factor 2	2.3406853549334e-4	0.873342673936047	Q9UJC5	SH3BGRL2	SH3 domain-binding glutamic acid-rich-like protein 2	1.362678811287e-4	0.835463730433762	P22105	TNXB	Tenascin-X	0.00790666284633116	1.4448916024488	P14635	CCNB1	G2/mitotic-specific cyclin-B1	0.00627604025032964	1.082330312105						P17096	HMGA1	High mobility group protein HMG-I/HMG-Y	0.0448874537143725	1.32458752978422
Q03169	TNFAIP2	Tumor necrosis factor alpha-induced protein 2	0.00671740276829503	-0.683828423805831	P28289	TMOD1	Tropomodulin-1	8.97709706803318e-6	-1.08359577010438	P78347	GTF2I	General transcription factor II-I	1.08704082951694e-16	-0.949576194145113	Q15651	HMGN3	High mobility group nucleosome-binding domain-containing protein 3	5.790982542035e-4	0.870932667920398	P78310	CXADR	Coxsackievirus and adenovirus receptor	1.5019828838221e-4	0.82318553698178	Q8TD06	AGR3	Anterior gradient protein 3	1.37910329576405e-7	1.44260312941072	P32455	GBP1	Guanylate-binding protein 1	7.0851044707304e-4	1.06983718093519						P04083	ANXA1	Annexin A1	0.00730835322425695	1.32071650994823
O60711	LPXN	Leupaxin	0.00273640351400757	-0.683417060723485	P20591	MX1	Interferon-induced GTP-binding protein Mx1	0.00150391052365836	-1.07280705352141	Q9HCY8	S100A14	Protein S100-A14	0.019349816250544	-0.937581715956553	Q9NPD8	UBE2T	Ubiquitin-conjugating enzyme E2 T	3.4457370559821e-4	0.863414764016083	O43347	MSI1	RNA-binding protein Musashi homolog 1	0.00184154920414161	0.815205130182802	P62736	ACTA2	Actin. aortic smooth muscle	0.0254940832305323	1.43757768994849	Q8NHJ6	LILRB4	Leukocyte immunoglobulin-like receptor subfamily B member 4	0.030494839643816	1.06153662938609						Q8N5L8	RPP25L	Ribonuclease P protein subunit p25-like protein	0.00772743827028374	1.31843441779955
O43291	SPINT2	Kunitz-type protease inhibitor 2	0.017879353567191	-0.674498956860927	Q14566	MCM6	DNA replication licensing factor MCM6	3.8430205728238206e-9	-1.06276811550091	Q96FQ6	S100A16	Protein S100-A16	1.08796557009106e-7	-0.93179565842631	O75936	BBOX1	Gamma-butyrobetaine dioxygenase	0.0191127840601224	0.862297995518184	Q9H8H3	TMT1A	N6-adenosine-methyltransferase TMT1A	7.37334512434271e-5	0.800063796973644	P15559	NQO1	NAD(P)H dehydrogenase [quinone] 1	4.5650409745054e-4	1.42102430077371	P33991	MCM4	DNA replication licensing factor MCM4	4.4868824817477e-4	1.05950499521715						O94952	FBXO21	F-box only protein 21	5.2904602705381e-5	1.29530742468291
P20592	MX2	Interferon-induced GTP-binding protein Mx2	9.7350221562703e-4	-0.674410865880041	P11166	SLC2A1	Solute carrier family 2. facilitated glucose transporter member 1	6.51901177428429e-5	-1.05831128236152	Q15125	EBP	3-beta-hydroxysteroid-Delta(8).Delta(7)-isomerase	2.5767703646639e-7	-0.926499151301857	Q8TEM1	NUP210	Nuclear pore membrane glycoprotein 210	2.93682280424405e-6	0.85630662984374	Q04941	PLP2	Proteolipid protein 2	0.00493241234255617	0.795292120906469	P07148	FABP1	Fatty acid-binding protein. liver	0.0482909806599248	1.42037729536719	Q9UM00	TMCO1	Calcium load-activated calcium channel	9.16935318728642e-5	1.05014734957354						Q9NSB8	HOMER2	Homer protein homolog 2	0.0362226814974064	1.29472499136502
Q9H0Z9	RBM38	RNA-binding protein 38	0.00160622473512398	-0.66831512983542	P25205	MCM3	DNA replication licensing factor MCM3	4.63404630101091e-9	-1.05132356752182	P55809	OXCT1	Succinyl-CoA:3-ketoacid coenzyme A transferase 1. mitochondrial	1.38663531578401e-9	-0.91873322396215	P33993	MCM7	DNA replication licensing factor MCM7	5.5334783693959e-4	0.851210745191322	Q15714	TSC22D1	TSC22 domain family protein 1	3.50284138072174e-6	0.792828742090761	O00748	CES2	Cocaine esterase	4.88904031260283e-5	1.41793940971999	Q6PL18	ATAD2	ATPase family AAA domain-containing protein 2	6.4455645478339e-4	1.04877963819769						O75525	KHDRBS3	KH domain-containing. RNA-binding. signal transduction-associated protein 3	0.0141507484193574	1.26690327180161
Q9NRW1	RAB6B	Ras-related protein Rab-6B	1.6568889189207e-4	-0.653461587412579	O15551	CLDN3	Claudin-3	2.8186081185779e-4	-1.04314040452084	Q02539	H1-1	Histone H1.1	8.47525490682283e-5	-0.91229955574282	Q9Y6K1	DNMT3A	DNA (cytosine-5)-methyltransferase 3A	3.4457370559821e-4	0.833754501922471	Q96ME7	ZNF512	Zinc finger protein 512	4.24443244099799e-7	0.789392991240266	P00352	ALDH1A1	Aldehyde dehydrogenase 1A1	9.80291700107201e-6	1.41761842503347	P09326	CD48	CD48 antigen	0.0483812063044082	1.04819931446789						Q49MG5	MAP9	Microtubule-associated protein 9	0.0438335235086774	1.24524805054095
Q03393	PTS	6-pyruvoyl tetrahydrobiopterin synthase	0.00162924174396181	-0.65089279809847	P09651	HNRNPA1	Heterogeneous nuclear ribonucleoprotein A1	4.0758210444444e-4	-1.03781083346371	P0CW19;P0CW20	LIMS3;LIMS4	LIM and senescent cell antigen-like-containing domain protein 3;LIM and senescent cell antigen-like-containing domain protein 4	4.95184444889736e-7	-0.909894066630202	P49736	MCM2	DNA replication licensing factor MCM2	3.5313545391981e-4	0.831504144637861	Q6ZMP0	THSD4	Thrombospondin type-1 domain-containing protein 4	0.0219995147992798	0.786180321560724	O60547	GMDS	GDP-mannose 4.6 dehydratase	2.46693778168189e-13	1.41704065023223	P04183	TK1	Thymidine kinase. cytosolic	0.0237959317404599	1.04691673199037						Q96GE4	CEP95	Centrosomal protein of 95 kDa	0.0346002843949494	1.22700827994576
Q9BQI0	AIF1L	Allograft inflammatory factor 1-like	0.0219886659461222	-0.649692747182451	Q15645	TRIP13	Pachytene checkpoint protein 2 homolog	7.19455584727521e-10	-1.03106187500289	P15328	FOLR1	Folate receptor alpha	0.00161111709272882	-0.909342845311396	P33991	MCM4	DNA replication licensing factor MCM4	1.9634977164548e-4	0.824922498582138	O00470	MEIS1	Homeobox protein Meis1	0.00337340853224743	0.785145396159071	P36952	SERPINB5	Serpin B5	0.00146835730129678	1.40958202975204	Q16763	UBE2S	Ubiquitin-conjugating enzyme E2 S	0.00532791094102812	1.04551164118609						Q9BVM2	DPCD	Protein DPCD	0.00122483468615236	1.2178608863544
Q9Y5S8	NOX1	NADPH oxidase 1	0.0166979495361909	-0.648313311512639	Q15651	HMGN3	High mobility group nucleosome-binding domain-containing protein 3	1.05922076512535e-7	-1.02863555920876	P40425	PBX2	Pre-B-cell leukemia transcription factor 2	1.8641488829698e-8	-0.903254279335153	Q8NC74	RBBP8NL	RBBP8 N-terminal-like protein	0.016148842423076	0.821243838508707	Q86XZ4	SPATS2	Spermatogenesis-associated serine-rich protein 2	7.68995661783242e-9	0.784795932628113	Q6UWY5	OLFML1	Olfactomedin-like protein 1	0.00627516470118455	1.38285921855837	Q8TCB0	IFI44	Interferon-induced protein 44	0.0130024067219244	1.03954003581951						Q9NXG6	P4HTM	Transmembrane prolyl 4-hydroxylase	1.2950261924282e-4	1.2145522916846
Q96AZ6	ISG20	Interferon-stimulated gene 20 kDa protein	0.0208209450742912	-0.647338226928454	P33991	MCM4	DNA replication licensing factor MCM4	2.2767676174315e-9	-1.01178170075921	Q13740	ALCAM	CD166 antigen	4.69329821381338e-5	-0.900691339612173	O00512	BCL9	B-cell CLL/lymphoma 9 protein	1.25881014738291e-5	0.819413674047059	Q5GFL6	VWA2	von Willebrand factor A domain-containing protein 2	0.0339345643565502	0.782227137807918	Q56VL3	OCIAD2	OCIA domain-containing protein 2	8.21130782600513e-7	1.3805488200479	O15533	TAPBP	Tapasin	0.0020034672089965	1.02335766172145						O15439	ABCC4	ATP-binding cassette sub-family C member 4	0.0131921320930597	1.19901904330521
P01893	HLA-H	Putative HLA class I histocompatibility antigen. alpha chain H	0.0483725602795861	-0.645367467947272	O75936	BBOX1	Gamma-butyrobetaine dioxygenase	4.4942092497693e-4	-1.00473837465672	Q96A37	RNF166	E3 ubiquitin-protein ligase RNF166	7.39392035377749e-5	-0.893137164804252	Q14566	MCM6	DNA replication licensing factor MCM6	6.7376339085597e-4	0.805386116942064	Q9UGK3	STAP2	Signal-transducing adaptor protein 2	7.94161798830485e-5	0.781986188625292	Q9UJC5	SH3BGRL2	SH3 domain-binding glutamic acid-rich-like protein 2	2.85889659242173e-9	1.33792764836958	Q03519	TAP2	Antigen peptide transporter 2	0.00222929379852886	1.02084737662248						Q8WW35	DYNLT2B	Dynein light chain Tctex-type protein 2B	0.0163180257603739	1.17643868813826
Q3SY69	ALDH1L2	Mitochondrial 10-formyltetrahydrofolate dehydrogenase	0.0415916341135079	-0.636285635359288	Q8TAA9	VANGL1	Vang-like protein 1	1.96677483016481e-10	-1.00441696153891	Q14980	NUMA1	Nuclear mitotic apparatus protein 1	1.5379021152091298e-20	-0.891668259005503	Q9ULP0	NDRG4	Protein NDRG4	0.0428890456469706	0.805074197889134	Q969S2	NEIL2	Endonuclease 8-like 2	1.60354432526581e-5	0.777493209021712	P05062	ALDOB	Fructose-bisphosphate aldolase B	0.00552603514697432	1.32906532445963	P16949	STMN1	Stathmin	9.0907467451573e-4	1.01088208475662						P52943	CRIP2	Cysteine-rich protein 2	0.0167456267382688	1.17220171171728
P43003	SLC1A3	Excitatory amino acid transporter 1	0.043147971944595	-0.633305464599354	Q96PP8	GBP5	Guanylate-binding protein 5	5.2870539973489e-5	-0.996643068703971	Q86VY4	TSPYL5	Testis-specific Y-encoded-like protein 5	1.31387384996627e-5	-0.888082655356592	Q9Y467	SALL2	Sal-like protein 2	0.0452601143962616	0.791963917410096	Q13740	ALCAM	CD166 antigen	0.0107521087499918	0.777286751446647	Q9H3R2	MUC13	Mucin-13	3.572051331616e-4	1.32061542192308	Q9BW19	KIFC1	Kinesin-like protein KIFC1	0.00440235051449619	1.00787831629917						Q8TAA9	VANGL1	Vang-like protein 1	0.0141507484193574	1.14305974169299
Q10589	BST2	Bone marrow stromal antigen 2	0.0143078893280273	-0.633269043732874	P51965	UBE2E1	Ubiquitin-conjugating enzyme E2 E1	1.43876384128036e-7	-0.994141648114759	Q9P0M6	MACROH2A2	Core histone macro-H2A.2	1.33635283459622e-7	-0.877775707792587	Q6NXG1	ESRP1	Epithelial splicing regulatory protein 1	0.00196889743603021	0.791260843893344	Q12857	NFIA	Nuclear factor 1 A-type	9.72212459472465e-5	0.775830112362706	P20774	OGN	Mimecan	0.0150651893952859	1.31121097202472	P01893	HLA-H	Putative HLA class I histocompatibility antigen. alpha chain H	0.0399884252820146	1.00689451948622						Q8TC05	MDM1	Nuclear protein MDM1	0.0147715738610381	1.14018233702331
P23381	WARS1	Tryptophan--tRNA ligase. cytoplasmic	0.00144502782603103	-0.632161026426944	P54687	BCAT1	Branched-chain-amino-acid aminotransferase. cytosolic	6.747291929858e-4	-0.968439725875337	Q5T2T1	MPP7	MAGUK p55 subfamily member 7	3.64110236378618e-11	-0.873970804508381	Q9P2Y4	ZNF219	Zinc finger protein 219	0.00786172984189163	0.790416655484973	A1L020	MEX3A	RNA-binding protein MEX3A	0.00678994317472782	0.773619928627432	Q53FA7	TP53I3	Quinone oxidoreductase PIG3	2.3574439978471897e-11	1.3110903332483	O43291	SPINT2	Kunitz-type protease inhibitor 2	0.0325247107206361	0.991360244734519						Q969S2	NEIL2	Endonuclease 8-like 2	0.00455589573613394	1.13168417844781
Q9Y6K5	OAS3	2'-5'-oligoadenylate synthase 3	0.00162924174396181	-0.629634427307744	Q9BY67	CADM1	Cell adhesion molecule 1	1.2351140413251e-7	-0.960604549065971	P07311	ACYP1	Acylphosphatase-1	7.54733162657663e-10	-0.868157564205898	P52292	KPNA2	Importin subunit alpha-1	0.00184166055334018	0.789141039308704	Q9ULR3	PPM1H	Protein phosphatase 1H	5.8374586206566e-4	0.772527773412238	Q06828	FMOD	Fibromodulin	0.00153288704246752	1.30184233857088	Q8NBT2	SPC24	Kinetochore protein Spc24	0.00562898312991915	0.9810526013854						Q8NEZ3	WDR19	WD repeat-containing protein 19	5.4281435728574e-4	1.12030717249414
Q8TCB0	IFI44	Interferon-induced protein 44	0.0176912932659161	-0.621092329480149	Q13938	CAPS	Calcyphosin	0.0219579480919965	-0.9539802855658	P01909	HLA-DQA1	HLA class II histocompatibility antigen. DQ alpha 1 chain	0.010489185335268	-0.865869593368717	P33552	CKS2	Cyclin-dependent kinases regulatory subunit 2	0.00326484515915909	0.788453578447062	Q96JQ2	CLMN	Calmin	2.42673624788798e-5	0.74890503907652906	P43005	SLC1A1	Excitatory amino acid transporter 3	0.00574818766520172	1.30129347497078	Q02241	KIF23	Kinesin-like protein KIF23	0.00893125743567418	0.973130430740296						P07858	CTSB	Cathepsin B	0.0110071750529814	1.11700775978885
P30273	FCER1G	High affinity immunoglobulin epsilon receptor subunit gamma	0.0214029547028637	-0.600462818644553	P33992	MCM5	DNA replication licensing factor MCM5	6.25846312282439e-8	-0.939944086231776	Q9NVP2	ASF1B	Histone chaperone ASF1B	1.06811227028851e-5	-0.859835963540379	P47914	RPL29	Large ribosomal subunit protein eL29	5.3178484897615e-4	0.780376059324693	Q9P2K5	MYEF2	Myelin expression factor 2	0.00138375808651987	0.729199088772832	P01833	PIGR	Polymeric immunoglobulin receptor	0.0218548270940517	1.29818314441809	Q9H0H5	RACGAP1	Rac GTPase-activating protein 1	0.0102874540199057	0.969891833019492						Q5BJF6	ODF2	Outer dense fiber protein 2	0.00126999564280408	1.11239897867269
Q5EBM0	CMPK2	UMP-CMP kinase 2. mitochondrial	0.00216337791321613	-0.59579284471501	P24864	CCNE1	G1/S-specific cyclin-E1	0.00107740244645407	-0.939197621656063	P01903	HLA-DRA	HLA class II histocompatibility antigen. DR alpha chain	0.00038211360325610003	-0.847497815232913	P25205	MCM3	DNA replication licensing factor MCM3	9.1279701312174e-4	0.773706225198641	Q9UBH6	XPR1	Solute carrier family 53 member 1	0.00142300549022725	0.726072966374899	Q14802	FXYD3	FXYD domain-containing ion transport regulator 3	0.00600032339835091	1.28736625699318	P61024	CKS1B	Cyclin-dependent kinases regulatory subunit 1	0.00562428446181141	0.96624385553183						Q9UBK7;Q9UNT1	RABL2A;RABL2B	Rab-like protein 2A;Rab-like protein 2B	7.0632695598886e-4	1.10480478515431
P30511	HLA-F	HLA class I histocompatibility antigen. alpha chain F	0.0152516798182704	-0.595665955764941	Q9NZA1	CLIC5	Chloride intracellular channel protein 5	0.00267255811298148	-0.938836555322028	Q53EL6	PDCD4	Programmed cell death protein 4	8.515224826827111e-9	-0.827425115810369	O15020	SPTBN2	Spectrin beta chain. non-erythrocytic 2	7.9613426017208e-4	0.773154609252998	Q9BWW4	SSBP3	Single-stranded DNA-binding protein 3	8.66424416804922e-7	0.720271523529923	P00326	ADH1C	Alcohol dehydrogenase 1C	0.0199524085348076	1.28715439197085	Q12756	KIF1A	Kinesin-like protein KIF1A	0.0276509779024383	0.96506776188924						Q8WVF1	OSCP1	Protein OSCP1	5.4281435728574e-4	1.10440890230724
P12314	FCGR1A	High affinity immunoglobulin gamma Fc receptor I	0.0451318297102674	-0.595008671032669	Q9NVP2	ASF1B	Histone chaperone ASF1B	1.71638906165653e-5	-0.938690197758588	P04637	TP53	Cellular tumor antigen p53	0.0239216098154286	-0.819826338966647	P23219	PTGS1	Prostaglandin G/H synthase 1	0.0405473574136413	0.76765824714419	Q92522	H1-10	Histone H1.10	2.01669348261438e-5	0.71851226906664	Q14195	DPYSL3	Dihydropyrimidinase-related protein 3	7.76984409615349e-5	1.27190105677014	Q6GPH4	XAF1	XIAP-associated factor 1	0.00246082114134697	0.959138605296517						Q9NWB7	IFT57	Intraflagellar transport protein 57 homolog	2.5727605687095e-4	1.10055224646424
Q6GPH4	XAF1	XIAP-associated factor 1	0.00216337791321613	-0.593707817929102	O75475	PSIP1	PC4 and SFRS1-interacting protein	6.95853275630468e-10	-0.92891338421739	Q12857	NFIA	Nuclear factor 1 A-type	8.33403883574591e-8	-0.815782625900052	Q53HL2	CDCA8	Borealin	6.2214910028578e-4	0.761605745593134	Q8NC74	RBBP8NL	RBBP8 N-terminal-like protein	0.0192781846813078	0.711845998777555	Q9NRN5	OLFML3	Olfactomedin-like protein 3	0.0017093912468864	1.27176294009938	Q9NX18	SDHAF2	Succinate dehydrogenase assembly factor 2. mitochondrial	0.0120795813350344	0.943593402939221						Q8TDR0	TRAF3IP1	TRAF3-interacting protein 1	0.00162567057148539	1.08980663489367
Q03518	TAP1	Antigen peptide transporter 1	0.00774929537698488	-0.593610101990011	P05204	HMGN2	Non-histone chromosomal protein HMG-17	7.4531285168416e-4	-0.92839092095135	P04233	CD74	HLA class II histocompatibility antigen gamma chain	4.63076226551101e-5	-0.810289183730559	P16949	STMN1	Stathmin	8.6129333667544e-4	0.747012456228919	P16402	H1-3	Histone H1.3	0.0180304252931581	0.709340889864173	Q96PC3	AP1S3	AP-1 complex subunit sigma-3	1.2107883342123e-6	1.27121719938892	Q9BPX3	NCAPG	Condensin complex subunit 3	4.2055972721656e-4	0.93779234206079						Q9NVR5	DNAAF2	Protein kintoun	2.5727605687095e-4	1.08732834583639
Q03519	TAP2	Antigen peptide transporter 2	0.00673094967957923	-0.588047576887737	O00148	DDX39A	ATP-dependent RNA helicase DDX39A	1.41266432743522e-10	-0.928168315684206	O14933	UBE2L6	Ubiquitin/ISG15-conjugating enzyme E2 L6	3.03814009414026e-8	-0.806821479733134	Q14691	GINS1	DNA replication complex GINS protein PSF1	0.0186377453333766	0.746866395679943	Q53HV7	SMUG1	Single-strand selective monofunctional uracil DNA glycosylase	4.1555598014633e-4	0.706426254527185	O00757	FBP2	Fructose-1.6-bisphosphatase isozyme 2	3.23057500343336e-5	1.26645829893448	P33897	ABCD1	ATP-binding cassette sub-family D member 1	1.4124989412342e-4	0.932316929777293						Q8IVF2	AHNAK2	Protein AHNAK2	0.0454680459108306	1.08394394255193
P00995	SPINK1	Serine protease inhibitor Kazal-type 1	0.0219128937128837	3.17092044965356	Q9ULP0	NDRG4	Protein NDRG4	0.0042886189655836	-0.922290401089807	Q92522	H1-10	Histone H1.10	3.88921641196358e-10	-0.803122042480011	O43175	PHGDH	D-3-phosphoglycerate dehydrogenase	0.00440019021658947	0.745860604781672	P16401	H1-5	Histone H1.5	0.00178783899962285	0.7054785228834	Q96DG6	CMBL	Carboxymethylenebutenolidase homolog	7.76984409615349e-5	1.26124653015835	Q99541	PLIN2	Perilipin-2	0.0493951705888632	0.926525704667046						Q96RY7	IFT140	Intraflagellar transport protein 140 homolog	2.5727605687095e-4	1.08331715615976
O95994	AGR2	Anterior gradient protein 2 homolog	3.39579048753275e-6	2.16405538559296	P04637	TP53	Cellular tumor antigen p53	0.0192916335069536	-0.919960595439745	P49006	MARCKSL1	MARCKS-related protein	3.18440074706543e-7	-0.800098346571878	Q92823	NRCAM	Neuronal cell adhesion molecule	0.00563150256267434	0.745240763897042	O00264	PGRMC1	Membrane-associated progesterone receptor component 1	5.74403624035323e-6	0.70352999419157	Q9BW04	SARG	Specifically androgen-regulated gene protein	0.00128344247158289	1.25535518023902	O14929	HAT1	Histone acetyltransferase type B catalytic subunit	2.9952033548212e-4	0.917817629741206						Q5T4D3	TMTC4	Protein O-mannosyl-transferase TMTC4	0.0152324077994583	1.0810246984372
P01833	PIGR	Polymeric immunoglobulin receptor	1.001385737072e-4	1.81049421338589	Q9UKA9	PTBP2	Polypyrimidine tract-binding protein 2	2.34870752097938e-5	-0.915761594197489	Q53FA7	TP53I3	Quinone oxidoreductase PIG3	3.70369657985391e-8	-0.794618397853666	P52564	MAP2K6	Dual specificity mitogen-activated protein kinase kinase 6	5.51020209733769e-5	0.743066362918404	O00592	PODXL	Podocalyxin	0.00950576489404861	0.700486304967344	P25815	S100P	Protein S100-P	0.015880595642135	1.25458730339062	O43663	PRC1	Protein regulator of cytokinesis 1	0.0175320450042432	0.899609212390262						P34897	SHMT2	Serine hydroxymethyltransferase. mitochondrial	0.0243436422752773	1.0737209555671
P21217	FUT3	3-galactosyl-N-acetylglucosaminide 4-alpha-L-fucosyltransferase FUT3	0.0068199470832606	1.38219881174694	Q9NPD8	UBE2T	Ubiquitin-conjugating enzyme E2 T	1.33722977327748e-6	-0.907265473156271	Q86SK9	SCD5	Stearoyl-CoA desaturase 5	1.5251036885236e-4	-0.788187686516129	Q9BWF3	RBM4	RNA-binding protein 4	5.74404766788247e-5	0.735678815701627	Q8N3F0	MTURN	Maturin	1.5278903927645e-4	0.699006617613235	Q9ULC5	ACSL5	Long-chain-fatty-acid--CoA ligase 5	9.38823230543881e-5	1.22791697045839	O00762	UBE2C	Ubiquitin-conjugating enzyme E2 C	0.00275120179667766	0.897483443895926						Q8NCM8	DYNC2H1	Cytoplasmic dynein 2 heavy chain 1	1.1998600144786e-4	1.0603307048237
O60635	TSPAN1	Tetraspanin-1	0.00321424379029881	1.29901067238433	O15020	SPTBN2	Spectrin beta chain. non-erythrocytic 2	2.48367018787893e-7	-0.905646287182963	Q15847	ADIRF	Adipogenesis regulatory factor	0.00133826319598678	-0.773769936506135	P52701	MSH6	DNA mismatch repair protein Msh6	6.07492673804306e-5	0.734977223289134	P19544	WT1	Wilms tumor protein	0.00806505743597842	0.698692383116821	P06703	S100A6	Protein S100-A6	2.98176464055201e-6	1.22355915328235	Q92820	GGH	Gamma-glutamyl hydrolase	0.00943233922243578	0.885743756415135						P07311	ACYP1	Acylphosphatase-1	0.0318409673838905	1.05224972029257
Q5GFL6	VWA2	von Willebrand factor A domain-containing protein 2	7.73668203765847e-6	1.26452931366171	P52701	MSH6	DNA mismatch repair protein Msh6	9.067489256764369e-11	-0.905259157023854	O95831	AIFM1	Apoptosis-inducing factor 1. mitochondrial	3.65952629344686e-8	-0.772072144184337	Q9UKS6	PACSIN3	Protein kinase C and casein kinase substrate in neurons protein 3	7.8164595298239e-4	0.734612341671443	Q15059	BRD3	Bromodomain-containing protein 3	3.90021892579014e-7	0.696540205456648	P40199	CEACAM6	Carcinoembryonic antigen-related cell adhesion molecule 6	0.029394188472211	1.2103245746957	Q8TCG1	CIP2A	Protein CIP2A	0.00293604777368556	0.884785609851943						Q92673	SORL1	Sortilin-related receptor	0.0191620052174887	1.05172126928492
Q9Y2T3	GDA	Guanine deaminase	0.00187958907964733	1.13087015020945	Q99584	S100A13	Protein S100-A13	9.5076208575696e-8	-0.904126917039347	P16401	H1-5	Histone H1.5	4.16187589623871e-6	-0.768819634477408	P78347	GTF2I	General transcription factor II-I	1.01576612621439e-5	0.731384027649202	P14649	MYL6B	Myosin light chain 6B	4.62412469288513e-6	0.696453647195348	P0CG29;P0CG30	GSTT2;GSTT2B	Glutathione S-transferase theta-2;Glutathione S-transferase theta-2B	8.8011914885315e-4	1.20190064123256	O43175	PHGDH	D-3-phosphoglycerate dehydrogenase	0.0268357138854401	0.865981586365592						O60906	SMPD2	Sphingomyelin phosphodiesterase 2	0.0306083290539336	1.04998593976226
O75556	SCGB2A1	Mammaglobin-B	0.00803619261595418	1.12029926712491	O43175	PHGDH	D-3-phosphoglycerate dehydrogenase	5.72533790869761e-6	-0.899700794836455	Q9H6I2	SOX17	Transcription factor SOX-17	3.87307932428604e-5	-0.766128658707976	P09104	ENO2	Gamma-enolase	0.00994541127030849	0.726114111572425	P09104	ENO2	Gamma-enolase	0.00951215652570202	0.694682449008409	P50440	GATM	Glycine amidinotransferase. mitochondrial	1.316185109869e-4	1.19992493667202	Q567V2	MPV17L2	Mpv17-like protein 2	0.0069674021660394	0.864780183118861						Q9HBG6	IFT122	Intraflagellar transport protein 122 homolog	1.2950261924282e-4	1.04535534933986
Q93099	HGD	Homogentisate 1.2-dioxygenase	0.0139432844949419	1.1133881244624	P06493	CDK1	Cyclin-dependent kinase 1	1.5775461138326e-5	-0.899684371883284	Q96RQ9	IL4I1	L-amino-acid oxidase	0.0194604288890283	-0.764026488560216	P09874	PARP1	Poly [ADP-ribose] polymerase 1	3.91363687343215e-6	0.715064520405438	Q9UN36	NDRG2	Protein NDRG2	0.0106151286667529	0.682970107411626	Q7L4P6	BEND5	BEN domain-containing protein 5	0.0173903528579127	1.18334786179585	Q9BW72	HIGD2A	HIG1 domain family member 2A. mitochondrial	0.00100233468622561	0.859163863555544						Q9P2L0	WDR35	WD repeat-containing protein 35	5.2904602705381e-5	1.0445319274974
P09237	MMP7	Matrilysin	0.0105136252744001	1.06075180869695	Q5T2T1	MPP7	MAGUK p55 subfamily member 7	1.0139501225746602e-9	-0.898513847299684	Q9H1B7	IRF2BPL	Probable E3 ubiquitin-protein ligase IRF2BPL	1.90160023266878e-13	-0.762689322967406	P26012	ITGB8	Integrin beta-8	0.0341858960133649	0.713068942658985	Q8J025	APCDD1	Protein APCDD1	0.0321287754450114	0.6809715855857	Q02817	MUC2	Mucin-2	0.00442825053976104	1.16800562482047	P20592	MX2	Interferon-induced GTP-binding protein Mx2	0.00937283707169974	0.844809957874482						P48380	RFX3	Transcription factor RFX3	0.0110071750529814	1.03617720422512
Q5TBC7	BCL2L15	Bcl-2-like protein 15	0.0112036788126915	1.04670430089066	Q8TEM1	NUP210	Nuclear pore membrane glycoprotein 210	9.430545450652739e-11	-0.895557542698841	Q9Y421	FAM32A	Protein FAM32A	1.09768872474877e-8	-0.761266419417718	Q15773	MLF2	Myeloid leukemia factor 2	5.4871919985565e-4	0.702263184880804	Q92796	DLG3	Disks large homolog 3	1.40217398776176e-6	0.680660809290333	Q9Y365	STARD10	START domain-containing protein 10	1.98429600982199e-6	1.16161874335559	Q96GD4	AURKB	Aurora kinase B	6.1986582001443e-4	0.842896619120934						A0AVF1	IFT56	Intraflagellar transport protein 56	5.2935106323364e-4	1.0288224554892
Q9HC84	MUC5B	Mucin-5B	0.017879353567191	1.03699932037856	P78386	KRT85	Keratin. type II cuticular Hb5	0.0333793105218571	-0.893300015766711	Q96SQ9	CYP2S1	Cytochrome P450 2S1	0.0059746915544965	-0.757479178480617	O00470	MEIS1	Homeobox protein Meis1	0.00790210083734846	0.699269342255148	P51532	SMARCA4	Transcription activator BRG1	7.60738354616361e-7	0.675212459961607	O75508	CLDN11	Claudin-11	0.0211067654717144	1.16027244441043	P39748	FEN1	Flap endonuclease 1	0.00189534115208733	0.842577230788832						Q9NRG4	SMYD2	N-lysine methyltransferase SMYD2	0.0340108354377824	1.02858704980726
P31947	SFN	14-3-3 protein sigma	0.00613941825981022	0.990310291202277	P09874	PARP1	Poly [ADP-ribose] polymerase 1	7.14873756469554e-14	-0.890589237898082	Q96ME7	ZNF512	Zinc finger protein 512	3.23561439661887e-10	-0.754326458283066	Q5JTW2	CEP78	Centrosomal protein of 78 kDa	6.614995223532e-4	0.690111368266988	Q9H1E3	NUCKS1	Nuclear ubiquitous casein and cyclin-dependent kinase substrate 1	3.0619662385549e-4	0.673915705890689	Q9BYE9	CDHR2	Cadherin-related family member 2	0.00205133100477666	1.15696623098669	Q15003	NCAPH	Condensin complex subunit 2	0.00199197281851285	0.842166650501158						Q8NA72	POC5	Centrosomal protein POC5	0.00536957817666987	1.02820236090875
O60218	AKR1B10	Aldo-keto reductase family 1 member B10	0.0196894119545927	0.987349654486203	Q9UBH6	XPR1	Solute carrier family 53 member 1	1.04104624491995e-5	-0.889324421883016	P52701	MSH6	DNA mismatch repair protein Msh6	2.24009228361581e-9	-0.750361013359324	P33992	MCM5	DNA replication licensing factor MCM5	0.00262985938908394	0.689995997024701	P51965	UBE2E1	Ubiquitin-conjugating enzyme E2 E1	0.00365587969485246	0.67262812170639	O60635	TSPAN1	Tetraspanin-1	0.0163337446736806	1.14824819693557	Q04837	SSBP1	Single-stranded DNA-binding protein. mitochondrial	2.4765318573859e-4	0.810420125794312						Q8TCX1	DYNC2LI1	Cytoplasmic dynein 2 light intermediate chain 1	0.00406874669930652	1.02651926445309
O43570	CA12	Carbonic anhydrase 12	0.00325004920341329	0.98307551814442	Q6NXG1	ESRP1	Epithelial splicing regulatory protein 1	4.56560430589202e-6	-0.883254769930849	Q16666	IFI16	Gamma-interferon-inducible protein 16	9.90144430701185e-8	-0.74953586002915	Q9Y4L5	RNF115	E3 ubiquitin-protein ligase RNF115	0.00169085321045901	0.68569478052189	Q5TZF3	ANKRD45	Ankyrin repeat domain-containing protein 45	0.0321601008422927	0.671791477203183	P17252	PRKCA	Protein kinase C alpha type	2.85889659242173e-9	1.14514489986599	O14933	UBE2L6	Ubiquitin/ISG15-conjugating enzyme E2 L6	0.00454236750762641	0.808182265526545						Q5TZA2	CROCC	Rootletin	0.012833072789316	1.02364872711229
O00194	RAB27B	Ras-related protein Rab-27B	0.00489598775611661	0.957783035070432	O43347	MSI1	RNA-binding protein Musashi homolog 1	4.62754795594088e-5	-0.880892393544627	Q15911	ZFHX3	Zinc finger homeobox protein 3	4.5336543639755e-4	-0.747397303798095	Q8IUS5	EPHX4	Epoxide hydrolase 4	0.00756923053401414	0.68044026249744	P19021	PAM	Peptidyl-glycine alpha-amidating monooxygenase	0.00437647732504582	0.667051292944443	O60218	AKR1B10	Aldo-keto reductase family 1 member B10	0.0119817668130088	1.13836725691631	Q96RP9	GFM1	Elongation factor G. mitochondrial	7.13792047230207e-5	0.80500731243726						Q9H2Y7	ZNF106	Zinc finger protein 106	0.0376226462303453	1.00665168101967
Q16651	PRSS8	Prostasin	0.0048726370701892	0.954708505433355	P05161	ISG15	Ubiquitin-like protein ISG15	0.00105423709431487	-0.878550706141473	Q9NZC4	EHF	ETS homologous factor	0.0189412131257805	-0.74502072997338	Q8N1G0	ZNF687	Zinc finger protein 687	1.79688294301015e-5	0.678324642704104	Q9P2Y4	ZNF219	Zinc finger protein 219	0.0159531243885087	0.666809874858982	P35749	MYH11	Myosin-11	0.0482909806599248	1.13664795281517	P05141	SLC25A5	ADP/ATP translocase 2	0.00328426322017098	0.802691418281666						Q7Z7A1	CNTRL	Centriolin	0.0155139847558018	0.996423265575592
P13688	CEACAM1	Carcinoembryonic antigen-related cell adhesion molecule 1	0.0219128937128837	0.947707871036327	Q8WXE9	STON2	Stonin-2	1.55059111416331e-7	-0.875087209138419	P20591	MX1	Interferon-induced GTP-binding protein Mx1	0.0188271282166392	-0.74372854257269	Q92922	SMARCC1	SWI/SNF complex subunit SMARCC1	9.41513206654028e-5	0.675052884528876	Q8IZQ5	SELENOH	Selenoprotein H	0.00924184557170962	0.666379571773437	Q05682	CALD1	Caldesmon	0.00170449628300407	1.13508533324243	Q9HBM1	SPC25	Kinetochore protein Spc25	0.00697458632425115	0.797676289272927						Q5W041	ARMC3	Armadillo repeat-containing protein 3	0.0460471133601093	0.992287100225768
P02144	MB	Myoglobin	0.021291411644711	0.934312915029387	O15347	HMGB3	High mobility group protein B3	4.05165460845416e-9	-0.866100567843043	O43347	MSI1	RNA-binding protein Musashi homolog 1	1.2870228481578e-4	-0.742486632656994	Q9BRX8	PRXL2A	Peroxiredoxin-like 2A	0.0014926212900652	0.67218700142603	P16949	STMN1	Stathmin	0.00150785842297879	0.665503014652231	Q8TE67	EPS8L3	Epidermal growth factor receptor kinase substrate 8-like protein 3	8.9713924917732e-4	1.13078202111181	Q9Y3B6	EMC9	ER membrane protein complex subunit 9	0.0305364969751703	0.790573305697736						Q86UY8	NT5DC3	5'-nucleotidase domain-containing protein 3	0.0389092458679142	0.989827938112454
Q9BX79	STRA6	Receptor for retinol uptake STRA6	0.00369792235493268	0.927778139288761	O00592	PODXL	Podocalyxin	7.01926124941789e-5	-0.857184060511379	P16455	MGMT	Methylated-DNA--protein-cysteine methyltransferase	9.7823073598466e-10	-0.741880702040717	P47712	PLA2G4A	Cytosolic phospholipase A2	0.00689245136449578	0.670773741148232	Q14980	NUMA1	Nuclear mitotic apparatus protein 1	4.51189994792446e-8	0.662284183758873	P09455	RBP1	Retinol-binding protein 1	0.00133939994650567	1.13020665112269	P49321	NASP	Nuclear autoantigenic sperm protein	0.00117171737503793	0.790276940518055						P50336	PPOX	Protoporphyrinogen oxidase	0.00418383757032054	0.988135152640455
P00352	ALDH1A1	Aldehyde dehydrogenase 1A1	0.00144057655034126	0.923070541168062	Q9BW19	KIFC1	Kinesin-like protein KIFC1	1.37533999272645e-5	-0.852458223145399	P40305	IFI27	Interferon alpha-inducible protein 27. mitochondrial	0.0169765297772631	-0.739039631016169	Q8NBT2	SPC24	Kinetochore protein Spc24	0.00156216935010378	0.669791052904173	Q9UPW0	FOXJ3	Forkhead box protein J3	2.18692517795361e-5	0.66144293563358	Q8IUX7	AEBP1	Adipocyte enhancer-binding protein 1	0.00484284147501678	1.12928672243698	Q9Y6K1	DNMT3A	DNA (cytosine-5)-methyltransferase 3A	0.0198505964687357	0.783209069363976						Q9BYV8	CEP41	Centrosomal protein of 41 kDa	0.00515533363725317	0.977921862410084
Q8IV56	PRR15	Proline-rich protein 15	2.3427617782859e-4	0.915467682225217	P61024	CKS1B	Cyclin-dependent kinases regulatory subunit 1	6.55857750100895e-7	-0.852164146310147	P43304	GPD2	Glycerol-3-phosphate dehydrogenase. mitochondrial	8.00295335429385e-8	-0.736828272416917	A6NDB9	PALM3	Paralemmin-3	0.0360238530439074	0.669041661952038	O14896	IRF6	Interferon regulatory factor 6	0.00430705271832203	0.660530471905783	P13866	SLC5A1	Sodium/glucose cotransporter 1	0.0257651088931691	1.12745547319779	Q6PI78	TMEM65	Transmembrane protein 65	0.0163015844067323	0.779566834092948						Q9NYQ6	CELSR1	Cadherin EGF LAG seven-pass G-type receptor 1	0.0207537604007446	0.974562070405094
P21397	MAOA	Amine oxidase [flavin-containing] A	0.00302055873004405	0.89975823421428	O95831	AIFM1	Apoptosis-inducing factor 1. mitochondrial	3.90140706270624e-8	-0.850610630411813	P51532	SMARCA4	Transcription activator BRG1	2.10109084211474e-12	-0.733968705569048	P05114	HMGN1	Non-histone chromosomal protein HMG-14	3.1977992908923e-4	0.66451434702792	Q9P2K3	RCOR3	REST corepressor 3	4.17841535380425e-7	0.660383262682375	P15428	HPGD	15-hydroxyprostaglandin dehydrogenase [NAD(+)]	2.4006011225812e-4	1.12587820773885	O95786	RIGI	Antiviral innate immune response receptor RIG-I	0.00583406586732682	0.779303171550536						Q5XUX1	FBXW9	F-box/WD repeat-containing protein 9	0.00883862171265916	0.971645230712229
Q8NFJ5	GPRC5A	Retinoic acid-induced protein 3	0.0298470066777357	0.890896383423335	Q9UGT4	SUSD2	Sushi domain-containing protein 2	8.0962822769753e-4	-0.85031894301675	P09651	HNRNPA1	Heterogeneous nuclear ribonucleoprotein A1	0.00849563892760003	-0.720476636727835	Q92820	GGH	Gamma-glutamyl hydrolase	0.00222717132327649	0.663997351264335	Q9H6I2	SOX17	Transcription factor SOX-17	0.0121245232112522	0.648252489739815	Q14651	PLS1	Plastin-1	2.3668595898109e-6	1.1253190971468	Q5EBM0	CMPK2	UMP-CMP kinase 2. mitochondrial	0.0122910612899149	0.768341993332291						Q8TEX9	IPO4	Importin-4	0.00477481157781705	0.967469640055546
Q9ULR3	PPM1H	Protein phosphatase 1H	1.14309889902546e-5	0.886180051523857	A1L020	MEX3A	RNA-binding protein MEX3A	3.735268613224e-4	-0.83937842038297406	P19544	WT1	Wilms tumor protein	1.5978994037937e-4	-0.717129278210466	Q96SI9	STRBP	Spermatid perinuclear RNA-binding protein	1.9461463576371e-4	0.66188427871458	Q96FQ6	S100A16	Protein S100-A16	0.00759724397993654	0.64604489725278	Q96FQ6	S100A16	Protein S100-A16	3.84125166897925e-6	1.12203792627301	P33992	MCM5	DNA replication licensing factor MCM5	0.0222742230402365	0.765680120221559						Q96EX3	DYNC2I2	Cytoplasmic dynein 2 intermediate chain 2	5.4281435728574e-4	0.962744238447901
P19075	TSPAN8	Tetraspanin-8	0.036649390261388	0.879675747123226	P17096	HMGA1	High mobility group protein HMG-I/HMG-Y	9.64377988311017e-5	-0.839279871143779	O60888	CUTA	Protein CutA	6.22419006842189e-12	-0.717062530101545	O00192	ARVCF	Splicing regulator ARVCF	1.0023613356053e-4	0.660897781096632	Q96P44	COL21A1	Collagen alpha-1(XXI) chain	0.0112562295503536	0.645103106722722	Q14192	FHL2	Four and a half LIM domains protein 2	1.0902360090422e-6	1.10976333120725	P12004	PCNA	Proliferating cell nuclear antigen	2.8937242844816e-4	0.763227892043155						Q15051	IQCB1	IQ calmodulin-binding motif-containing protein 1	0.00665052948421158	0.956382594744833
[truncated: 1,178 more rows]
[truncated: 15 more columns]

## Sheet: Table S6
Table S6 Significantly enriched (FDR < 0.20) biological processes for the full proteome and for cancer hallmark pathways in gene set enrichment analysis
Enrichment of biological processes							Enrichment of biological processes for cancer hallmark pathways
Histotype	GO ID	Biological process description	NES	FDR	Count		Histotype	GO ID	Biological process description	NES	FDR	Count
HGSC	GO:0032543	mitochondrial translation	3.272813279372948	9.607692307692308e-9	130		HGSC	HALLMARK_E2F_TARGETS	HALLMARK_E2F_TARGETS	3.682138191421375	7.142857142857143e-10	200
[truncated: 3,605 more rows]

## Sheet: Table S7
Table S7 Significantly enriched (FDR < 0.05) biological processes based on DAPs for respective histotype in a GOEA and number of ocurrences of DAPs
[truncated: 901 more rows]

[truncated: 4 more sheets: Table S8, Table S9, Table S10, Table S11]
